# Supplementary material for: 2-[4-(1H-1,2,4-Triazol-1-yl)phen­yl]-1H-benzimidazole
Source: Acta Crystallogr Sect E Struct Rep Online. 2012 Sep 8;68(Pt 10):o2890. doi: 10.1107/S1600536812037816 (PMC3470242; doi:10.1107/S1600536812037816)
Supplement: Supplementary file 1 [file e-68-o2890-sup1.cif]

##############################################################################
#                                                                            #
# This CIF contains the data in a paper accepted for publication in          #
# Acta Crystallographica Section E. It conforms to the requirements of       #
# Notes for Authors for Acta Crystallographica Section E, and has been       #
# peer reviewed under the auspices of the IUCr Commission on Journals.       #
#                                                                            #
# Full details of the Crystallographic Information File format               #
# are given in the paper "The Crystallographic Information File (CIF):       #
# a New Standard Archive File for Crystallography" by S. R. Hall, F. H.      #
# Allen and I. D. Brown [Acta Cryst. (1991), A47, 655-685].                  #
#                                                                            #
# The current version of the core CIF dictionary is obtainable from          #
# ftp://ftp.iucr.org/pub/cif_core.dic.                                       #
#                                                                            #
# Software is freely available for graphical display of the structure(s)     #
# in this CIF. For information consult the CIF software page                 #
# http://www.iucr.org/resources/cif/software.                                #
#                                                                            #
# This file may be used for bona fide research purposes within the           #
# scientific community so long as proper attribution is given to the journal # 
# article from which it was obtained.                                        #
#                                                                            #
##############################################################################
data_I
_audit_creation_method     SHELXL-97
_chemical_name_systematic
;
2-[4-(1<i>H</i>-1,2,4-Triazol-1-yl)phenyl]-1<i>H</i>-benzimidazole
;
_chemical_name_common     ?
_chemical_formula_moiety     'C15 H11 N5'
_chemical_formula_sum     'C15 H11 N5'
_chemical_formula_iupac     'C15 H11 N5'
_chemical_formula_weight     261.29
_chemical_melting_point     ?
_symmetry_cell_setting     orthorhombic
_symmetry_space_group_name_H-M     'P b c a'
_symmetry_space_group_name_Hall     '-P 2ac 2ab'
loop_
    _symmetry_equiv_pos_as_xyz
    'x, y, z'
    '-x+1/2, -y, z+1/2'
    'x+1/2, -y+1/2, -z'
    '-x, y+1/2, -z+1/2'
    '-x, -y, -z'
    'x-1/2, y, -z-1/2'
    '-x-1/2, y-1/2, z'
    'x, -y-1/2, z-1/2'
_cell_length_a     8.323(5)
_cell_length_b     10.002(5)
_cell_length_c     30.068(5)
_cell_angle_alpha     90.00
_cell_angle_beta     90.00
_cell_angle_gamma     90.00
_cell_volume     2503(2)
_cell_formula_units_Z     8
_cell_measurement_reflns_used     2017
_cell_measurement_theta_min     2.71
_cell_measurement_theta_max     21.70
_cell_measurement_temperature     298(2)
_exptl_crystal_description     'block'
_exptl_crystal_colour     yellow
_exptl_crystal_size_max     0.30
_exptl_crystal_size_mid     0.20
_exptl_crystal_size_min     0.20
_exptl_crystal_density_diffrn     1.387
_exptl_crystal_density_meas     ?
_exptl_crystal_density_method     'not measured'
_exptl_crystal_F_000     1088
_exptl_absorpt_coefficient_mu     0.089
_exptl_absorpt_correction_type     none
_exptl_absorpt_process_details     ?
_exptl_absorpt_correction_T_min     ?
_exptl_absorpt_correction_T_max     ?
_exptl_special_details
;
;
_diffrn_ambient_temperature     298(2)
_diffrn_radiation_type     MoK\a
_diffrn_radiation_wavelength     0.71069
_diffrn_radiation_source     'fine-focus sealed tube'
_diffrn_radiation_monochromator     graphite
_diffrn_measurement_device_type     'Bruker SMART CCD area-detector'
_diffrn_measurement_method     'phi and omega scans'
_diffrn_detector_area_resol_mean     ?
_diffrn_reflns_number     16453
_diffrn_reflns_av_R_equivalents     0.0530
_diffrn_reflns_av_sigmaI/netI     0.0302
_diffrn_reflns_theta_min     1.35
_diffrn_reflns_theta_max     25.00
_diffrn_reflns_theta_full     25.00
_diffrn_measured_fraction_theta_max     1.000
_diffrn_measured_fraction_theta_full     1.000
_diffrn_reflns_limit_h_min     -9
_diffrn_reflns_limit_h_max     9
_diffrn_reflns_limit_k_min     -11
_diffrn_reflns_limit_k_max     11
_diffrn_reflns_limit_l_min     -35
_diffrn_reflns_limit_l_max     34
_diffrn_standards_number     ?
_diffrn_standards_interval_count     ?
_diffrn_standards_interval_time     ?
_diffrn_standards_decay_%     ?
_refine_special_details
;
Refinement of <i>F</i>^2^ against ALL reflections. The weighted <i>R</i>-factor
<i>wR</i> and goodness of fit <i>S</i> are based on <i>F</i>^2^, conventional
<i>R</i>-factors <i>R</i> are based on <i>F</i>, with <i>F</i> set to zero for
negative <i>F</i>^2^. The threshold expression of <i>F</i>^2^ >
\s(<i>F</i>^2^) is used only for calculating <i>R</i>-factors(gt) <i>etc</i>.
and is not relevant to the choice of reflections for refinement.
<i>R</i>-factors based on <i>F</i>^2^ are statistically about twice as large
as those based on <i>F</i>, and <i>R</i>- factors based on ALL data will be
even larger.
;
_reflns_number_total     2194
_reflns_number_gt     1563
_reflns_threshold_expression     I>2sigma(I)
_refine_ls_structure_factor_coef     Fsqd
_refine_ls_matrix_type     full
_refine_ls_R_factor_all     0.0743
_refine_ls_R_factor_gt     0.0490
_refine_ls_wR_factor_gt     0.1462
_refine_ls_wR_factor_ref     0.1711
_refine_ls_goodness_of_fit_ref     1.147
_refine_ls_restrained_S_all     1.147
_refine_ls_number_reflns     2194
_refine_ls_number_parameters     181
_refine_ls_number_restraints     0
_refine_ls_hydrogen_treatment     constr
_refine_ls_weighting_scheme     calc
_refine_ls_weighting_details
         'calc w=1/[\s^2^(Fo^2^)+(0.1000P)^2^+0.0000P] where P=(Fo^2^+2Fc^2^)/3'
_atom_sites_solution_hydrogens     geom
_atom_sites_solution_primary     direct
_atom_sites_solution_secondary     difmap
_refine_ls_shift/su_max     0.000
_refine_ls_shift/su_mean     0.000
_refine_diff_density_max     0.346
_refine_diff_density_min     -0.216
_refine_ls_extinction_method     none
_refine_ls_extinction_coef     ?
loop_
    _atom_type_symbol
    _atom_type_description
    _atom_type_scat_dispersion_real
    _atom_type_scat_dispersion_imag
    _atom_type_scat_source
    'C' 'C' 0.0033 0.0016
                         'International Tables Vol C Tables 4.2.6.8 and 6.1.1.4'
    'H' 'H' 0.0000 0.0000
                         'International Tables Vol C Tables 4.2.6.8 and 6.1.1.4'
    'N' 'N' 0.0061 0.0033
                         'International Tables Vol C Tables 4.2.6.8 and 6.1.1.4'
_computing_data_collection     'SMART (Bruker, 2007)'
_computing_cell_refinement     'SAINT (Bruker, 2007)'
_computing_data_reduction     'SAINT (Bruker, 2007)'
_computing_structure_solution     'SHELXTL (Sheldrick, 2008)'
_computing_structure_refinement     'SHELXTL (Sheldrick, 2008)'
_computing_molecular_graphics     'SHELXTL (Sheldrick, 2008)'
_computing_publication_material     'SHELXTL (Sheldrick, 2008)'
loop_
    _atom_site_type_symbol
    _atom_site_label
    _atom_site_fract_x
    _atom_site_fract_y
    _atom_site_fract_z
    _atom_site_U_iso_or_equiv
    _atom_site_adp_type
    _atom_site_calc_flag
    _atom_site_refinement_flags
    _atom_site_occupancy
    _atom_site_symmetry_multiplicity
    _atom_site_disorder_assembly
    _atom_site_disorder_group
    N N1 0.1867(2) 0.31253(16) 0.15540(6) 0.0393(5) Uani d . 1 1 . .
    N N2 0.2336(2) 0.09230(16) 0.15838(6) 0.0396(5) Uani d . 1 1 . .
    H H19 0.2797 0.0163 0.1544 0.048 Uiso calc R 1 1 . .
    C C8 0.4410(3) 0.2305(2) 0.12203(7) 0.0381(6) Uani d . 1 1 . .
    C C5 0.0618(3) 0.2523(2) 0.17899(7) 0.0375(6) Uani d . 1 1 . .
    C C6 0.0911(3) 0.1146(2) 0.18041(8) 0.0359(6) Uani d . 1 1 . .
    C C7 0.2869(3) 0.2113(2) 0.14441(8) 0.0381(6) Uani d . 1 1 . .
    C C1 -0.0105(3) 0.0285(2) 0.20314(8) 0.0441(6) Uani d . 1 1 . .
    H H1 0.0080 -0.0632 0.2037 0.053 Uiso calc R 1 1 . .
    C C11 0.7386(3) 0.2637(2) 0.08161(8) 0.0427(6) Uani d . 1 1 . .
    N N8 0.9995(3) 0.1770(2) 0.05945(9) 0.0628(7) Uani d . 1 1 . .
    N N3 0.8913(3) 0.2799(2) 0.06084(7) 0.0490(6) Uani d . 1 1 . .
    C C12 0.6162(3) 0.3542(2) 0.07322(9) 0.0494(7) Uani d . 1 1 . .
    H H12 0.6332 0.4254 0.0539 0.059 Uiso calc R 1 1 . .
    C C4 -0.0694(3) 0.3067(2) 0.20085(9) 0.0483(7) Uani d . 1 1 . .
    H H4 -0.0893 0.3982 0.2002 0.058 Uiso calc R 1 1 . .
    C C10 0.7146(3) 0.1580(2) 0.11043(9) 0.0524(7) Uani d . 1 1 . .
    H H10 0.7977 0.0989 0.1167 0.063 Uiso calc R 1 1 . .
    C C13 0.4691(3) 0.3382(2) 0.09374(9) 0.0468(7) Uani d . 1 1 . .
    H H13 0.3877 0.4000 0.0886 0.056 Uiso calc R 1 1 . .
    C C9 0.5654(3) 0.1414(2) 0.12971(9) 0.0527(7) Uani d . 1 1 . .
    H H9 0.5480 0.0686 0.1483 0.063 Uiso calc R 1 1 . .
    C C2 -0.1397(3) 0.0843(2) 0.22475(9) 0.0504(7) Uani d . 1 1 . .
    H H2 -0.2092 0.0293 0.2406 0.060 Uiso calc R 1 1 . .
    C C21 0.9583(4) 0.3865(3) 0.04163(10) 0.0667(9) Uani d . 1 1 . .
    H H21 0.9075 0.4689 0.0387 0.080 Uiso calc R 1 1 . .
    N N9 1.1047(3) 0.3612(3) 0.02737(10) 0.0760(8) Uani d . 1 1 . .
    C C20 1.1220(4) 0.2326(3) 0.03917(10) 0.0677(9) Uani d . 1 1 . .
    H H20 1.2159 0.1854 0.0333 0.081 Uiso calc R 1 1 . .
    C C3 -0.1687(3) 0.2213(3) 0.22336(9) 0.0525(7) Uani d . 1 1 . .
    H H3 -0.2578 0.2556 0.2381 0.063 Uiso calc R 1 1 . .
loop_
    _atom_site_aniso_label
    _atom_site_aniso_U_11
    _atom_site_aniso_U_22
    _atom_site_aniso_U_33
    _atom_site_aniso_U_12
    _atom_site_aniso_U_13
    _atom_site_aniso_U_23
    N1 0.0388(12) 0.0302(10) 0.0490(12) -0.0008(8) 0.0043(9) -0.0020(8)
    N2 0.0419(12) 0.0228(9) 0.0541(13) 0.0013(8) 0.0022(10) 0.0007(8)
    C8 0.0368(13) 0.0322(12) 0.0453(14) -0.0017(10) 0.0023(11) -0.0011(10)
    C5 0.0385(13) 0.0347(12) 0.0393(13) -0.0021(10) 0.0019(11) 0.0003(10)
    C6 0.0377(13) 0.0282(11) 0.0416(13) -0.0022(9) -0.0020(11) -0.0001(9)
    C7 0.0362(14) 0.0345(12) 0.0437(14) -0.0039(10) -0.0011(11) -0.0003(10)
    C1 0.0483(15) 0.0321(12) 0.0520(15) -0.0048(11) 0.0002(12) 0.0038(11)
    C11 0.0395(14) 0.0417(13) 0.0468(15) -0.0035(11) 0.0021(12) -0.0019(11)
    N8 0.0485(15) 0.0668(15) 0.0729(17) 0.0092(12) 0.0085(13) 0.0012(12)
    N3 0.0439(13) 0.0528(13) 0.0503(13) -0.0005(10) 0.0071(10) 0.0040(10)
    C12 0.0512(16) 0.0397(13) 0.0573(17) -0.0023(11) 0.0078(13) 0.0093(11)
    C4 0.0512(16) 0.0350(13) 0.0587(17) 0.0053(11) 0.0104(13) -0.0004(11)
    C10 0.0428(16) 0.0527(16) 0.0617(18) 0.0080(11) 0.0041(13) 0.0127(13)
    C13 0.0446(15) 0.0361(13) 0.0598(17) 0.0015(10) 0.0041(13) 0.0046(11)
    C9 0.0476(16) 0.0476(15) 0.0630(18) 0.0006(12) 0.0042(13) 0.0164(13)
    C2 0.0496(16) 0.0492(15) 0.0524(16) -0.0107(12) 0.0084(13) 0.0017(12)
    C21 0.0587(19) 0.0660(18) 0.075(2) -0.0033(15) 0.0197(16) 0.0149(16)
    N9 0.0561(16) 0.090(2) 0.0816(19) -0.0035(14) 0.0180(15) 0.0179(15)
    C20 0.0483(18) 0.094(2) 0.0610(19) 0.0058(16) 0.0080(15) 0.0023(17)
    C3 0.0483(16) 0.0508(16) 0.0585(17) 0.0027(12) 0.0148(14) -0.0039(12)
_geom_special_details
;
All e.s.d.'s (except the e.s.d. in the dihedral angle between two l.s. planes)
are estimated using the full covariance matrix. The cell e.s.d.'s are taken
into account individually in the estimation of e.s.d.'s in distances, angles
and torsion angles; correlations between e.s.d.'s in cell parameters are only
used when they are defined by crystal symmetry. An approximate (isotropic)
treatment of cell e.s.d.'s is used for estimating e.s.d.'s involving l.s.
planes.
;
loop_
    _geom_bond_atom_site_label_1
    _geom_bond_atom_site_label_2
    _geom_bond_site_symmetry_2
    _geom_bond_distance
    _geom_bond_publ_flag
    N1 C7 . 1.352(3) ?
    N1 C5 . 1.395(3) ?
    N2 C7 . 1.338(3) ?
    N2 C6 . 1.377(3) ?
    N2 H19 . 0.8600 ?
    C8 C9 . 1.386(3) ?
    C8 C13 . 1.392(3) ?
    C8 C7 . 1.461(3) ?
    C5 C4 . 1.386(3) ?
    C5 C6 . 1.400(3) ?
    C6 C1 . 1.387(3) ?
    C1 C2 . 1.374(3) ?
    C1 H1 . 0.9300 ?
    C11 C10 . 1.382(3) ?
    C11 C12 . 1.386(3) ?
    C11 N3 . 1.425(3) ?
    N8 C20 . 1.312(4) ?
    N8 N3 . 1.368(3) ?
    N3 C21 . 1.335(3) ?
    C12 C13 . 1.381(3) ?
    C12 H12 . 0.9300 ?
    C4 C3 . 1.368(3) ?
    C4 H4 . 0.9300 ?
    C10 C9 . 1.380(4) ?
    C10 H10 . 0.9300 ?
    C13 H13 . 0.9300 ?
    C9 H9 . 0.9300 ?
    C2 C3 . 1.392(4) ?
    C2 H2 . 0.9300 ?
    C21 N9 . 1.316(4) ?
    C21 H21 . 0.9300 ?
    N9 C20 . 1.342(4) ?
    C20 H20 . 0.9300 ?
    C3 H3 . 0.9300 ?
loop_
    _geom_angle_atom_site_label_1
    _geom_angle_atom_site_label_2
    _geom_angle_atom_site_label_3
    _geom_angle_site_symmetry_1
    _geom_angle_site_symmetry_3
    _geom_angle
    _geom_angle_publ_flag
    C7 N1 C5 . . 105.10(18) ?
    C7 N2 C6 . . 107.00(17) ?
    C7 N2 H19 . . 126.5 ?
    C6 N2 H19 . . 126.5 ?
    C9 C8 C13 . . 118.3(2) ?
    C9 C8 C7 . . 119.7(2) ?
    C13 C8 C7 . . 122.0(2) ?
    C4 C5 N1 . . 131.2(2) ?
    C4 C5 C6 . . 120.6(2) ?
    N1 C5 C6 . . 108.1(2) ?
    N2 C6 C1 . . 131.5(2) ?
    N2 C6 C5 . . 107.15(19) ?
    C1 C6 C5 . . 121.3(2) ?
    N2 C7 N1 . . 112.7(2) ?
    N2 C7 C8 . . 123.5(2) ?
    N1 C7 C8 . . 123.73(19) ?
    C2 C1 C6 . . 117.3(2) ?
    C2 C1 H1 . . 121.4 ?
    C6 C1 H1 . . 121.4 ?
    C10 C11 C12 . . 120.5(2) ?
    C10 C11 N3 . . 119.4(2) ?
    C12 C11 N3 . . 120.1(2) ?
    C20 N8 N3 . . 102.0(2) ?
    C21 N3 N8 . . 108.2(2) ?
    C21 N3 C11 . . 130.7(2) ?
    N8 N3 C11 . . 121.0(2) ?
    C13 C12 C11 . . 119.6(2) ?
    C13 C12 H12 . . 120.2 ?
    C11 C12 H12 . . 120.2 ?
    C3 C4 C5 . . 117.8(2) ?
    C3 C4 H4 . . 121.1 ?
    C5 C4 H4 . . 121.1 ?
    C9 C10 C11 . . 119.1(2) ?
    C9 C10 H10 . . 120.5 ?
    C11 C10 H10 . . 120.5 ?
    C12 C13 C8 . . 120.8(2) ?
    C12 C13 H13 . . 119.6 ?
    C8 C13 H13 . . 119.6 ?
    C10 C9 C8 . . 121.7(2) ?
    C10 C9 H9 . . 119.2 ?
    C8 C9 H9 . . 119.2 ?
    C1 C2 C3 . . 121.4(2) ?
    C1 C2 H2 . . 119.3 ?
    C3 C2 H2 . . 119.3 ?
    N9 C21 N3 . . 111.9(3) ?
    N9 C21 H21 . . 124.0 ?
    N3 C21 H21 . . 124.0 ?
    C21 N9 C20 . . 101.4(2) ?
    N8 C20 N9 . . 116.5(3) ?
    N8 C20 H20 . . 121.8 ?
    N9 C20 H20 . . 121.8 ?
    C4 C3 C2 . . 121.7(2) ?
    C4 C3 H3 . . 119.2 ?
    C2 C3 H3 . . 119.2 ?
loop_
    _geom_torsion_atom_site_label_1
    _geom_torsion_atom_site_label_2
    _geom_torsion_atom_site_label_3
    _geom_torsion_atom_site_label_4
    _geom_torsion_site_symmetry_1
    _geom_torsion_site_symmetry_2
    _geom_torsion_site_symmetry_3
    _geom_torsion_site_symmetry_4
    _geom_torsion
    _geom_torsion_publ_flag
    C7 N1 C5 C4 . . . . 175.3(3) ?
    C7 N1 C5 C6 . . . . -1.2(2) ?
    C7 N2 C6 C1 . . . . -176.6(3) ?
    C7 N2 C6 C5 . . . . -0.1(2) ?
    C4 C5 C6 N2 . . . . -176.2(2) ?
    N1 C5 C6 N2 . . . . 0.8(2) ?
    C4 C5 C6 C1 . . . . 0.8(4) ?
    N1 C5 C6 C1 . . . . 177.7(2) ?
    C6 N2 C7 N1 . . . . -0.7(3) ?
    C6 N2 C7 C8 . . . . 175.9(2) ?
    C5 N1 C7 N2 . . . . 1.2(3) ?
    C5 N1 C7 C8 . . . . -175.4(2) ?
    C9 C8 C7 N2 . . . . -26.1(3) ?
    C13 C8 C7 N2 . . . . 155.5(2) ?
    C9 C8 C7 N1 . . . . 150.1(2) ?
    C13 C8 C7 N1 . . . . -28.3(3) ?
    N2 C6 C1 C2 . . . . 175.1(2) ?
    C5 C6 C1 C2 . . . . -1.0(4) ?
    C20 N8 N3 C21 . . . . -0.2(3) ?
    C20 N8 N3 C11 . . . . -178.4(2) ?
    C10 C11 N3 C21 . . . . -160.7(3) ?
    C12 C11 N3 C21 . . . . 18.7(4) ?
    C10 C11 N3 N8 . . . . 17.1(4) ?
    C12 C11 N3 N8 . . . . -163.6(2) ?
    C10 C11 C12 C13 . . . . -0.2(4) ?
    N3 C11 C12 C13 . . . . -179.6(2) ?
    N1 C5 C4 C3 . . . . -176.6(2) ?
    C6 C5 C4 C3 . . . . -0.5(4) ?
    C12 C11 C10 C9 . . . . 2.0(4) ?
    N3 C11 C10 C9 . . . . -178.7(2) ?
    C11 C12 C13 C8 . . . . -1.4(4) ?
    C9 C8 C13 C12 . . . . 1.2(4) ?
    C7 C8 C13 C12 . . . . 179.6(2) ?
    C11 C10 C9 C8 . . . . -2.2(4) ?
    C13 C8 C9 C10 . . . . 0.6(4) ?
    C7 C8 C9 C10 . . . . -177.9(2) ?
    C6 C1 C2 C3 . . . . 0.9(4) ?
    N8 N3 C21 N9 . . . . 0.1(4) ?
    C11 N3 C21 N9 . . . . 178.1(3) ?
    N3 C21 N9 C20 . . . . 0.0(4) ?
    N3 N8 C20 N9 . . . . 0.2(4) ?
    C21 N9 C20 N8 . . . . -0.1(4) ?
    C5 C4 C3 C2 . . . . 0.4(4) ?
    C1 C2 C3 C4 . . . . -0.6(4) ?
loop_
    _geom_hbond_atom_site_label_D
    _geom_hbond_atom_site_label_H
    _geom_hbond_atom_site_label_A
    _geom_hbond_site_symmetry_A
    _geom_hbond_distance_DH
    _geom_hbond_distance_HA
    _geom_hbond_distance_DA
    _geom_hbond_angle_DHA
    N2 H19 N1 7_655 0.86 2.06 2.877(3) 159
    C21 H21 N9 5_765 0.93 2.62 3.309(5) 132
data_global
_journal_date_recd_electronic     2012-07-27
_journal_date_accepted     2012-09-03
_journal_name_full     'Acta Crystallographica, Section E'
_journal_year     2012
_journal_volume     68
_journal_issue     10
_journal_page_first     o2890
_journal_page_last     o2890
_journal_paper_category     QO
_journal_paper_doi     10.1107/S1600536812037816
_journal_coeditor_code     XU5598
_publ_contact_author
;
      Hong-Ping Zhou
      Deparment of Chemistry, Anhui University,
      Hefei 230039,
      People's Republic of China
;
_publ_contact_author_email     'zhpzhp@263.net'
_publ_contact_author_fax     '086 0551 5107342'
_publ_contact_author_phone     '086 0551 5108151'
_publ_section_title
;
2-[4-(1<i>H</i>-1,2,4-Triazol-1-yl)phenyl]-1<i>H</i>-benzimidazole
;
loop_
    _publ_author_name
    _publ_author_address
    'Cheng, Long-Huai'
;     College of Chemistry and Chemical Engineering,
      Anhui University
      Hefei 230039
      People's Republic of China
;
    'Zheng, Zheng'
;     College of Chemistry and Chemical Engineering,
      Anhui University
      Hefei 230039
      People's Republic of China
;
    'Han, Zhi-Li'
;     College of Chemistry and Chemical Engineering,
      Anhui University
      Hefei 230039
      People's Republic of China
;
    'Wu, Zhi-Chao'
;     College of Chemistry and Chemical Engineering,
      Anhui University
      Hefei 230039
      People's Republic of China
;
    'Zhou, Hong-Ping'
;     College of Chemistry and Chemical Engineering,
      Anhui University
      Hefei 230039
      People's Republic of China
;
