# Supplementary material for: 2-[4-(1H-1,2,4-Triazol-1-yl)phen­yl]-1H-benzimidazole
Source: Acta Crystallogr Sect E Struct Rep Online. 2012 Sep 8;68(Pt 10):o2890. doi: 10.1107/S1600536812037816 (PMC3470242; doi:10.1107/S1600536812037816)
Supplement: Supplementary file 2 [file e-68-o2890-Isup2.hkl]

# 
# h,k,l, Fc-squared, Fo-squared, sigma(Fo-squared) and status flag 
# 
data_I
_shelx_title '                                      zz in Pbca' 
_shelx_refln_list_code          4 
_shelx_F_calc_maximum      310.18 
_exptl_crystal_F_000      1088.00 
_reflns_d_resolution_high  0.8410 
 
loop_ 
 _symmetry_equiv_pos_as_xyz 
 'x, y, z' 
 '-x+1/2, -y, z+1/2' 
 'x+1/2, -y+1/2, -z' 
 '-x, y+1/2, -z+1/2' 
 '-x, -y, -z' 
 'x-1/2, y, -z-1/2' 
 '-x-1/2, y-1/2, z' 
 'x, -y-1/2, z-1/2' 
 
_cell_length_a     8.3230 
_cell_length_b    10.0020 
_cell_length_c    30.0680 
_cell_angle_alpha  90.000 
_cell_angle_beta   90.000 
_cell_angle_gamma  90.000 
 
_shelx_F_squared_multiplier     1.000 
 
loop_ 
 _refln_index_h 
 _refln_index_k 
 _refln_index_l 
 _refln_F_squared_calc 
 _refln_F_squared_meas 
 _refln_F_squared_sigma 
 _refln_observed_status 
   2   0   0     5371.91     5424.66     76.33 o 
   4   0   0      168.40      166.65      9.88 o 
   6   0   0     1557.05     1649.18     49.83 o 
   8   0   0        9.44       25.39     17.56 o 
   2   1   0      938.35      826.86     12.21 o 
   4   1   0      640.76      706.50     13.25 o 
   6   1   0      123.97      116.73     11.83 o 
   8   1   0      624.89      655.61     26.95 o 
   0   2   0    96213.86    88505.86   1160.60 o 
   2   2   0      184.84      184.94     15.16 o 
   4   2   0      235.19      246.15      8.77 o 
   6   2   0      589.16      614.22     28.38 o 
   8   2   0      245.47      243.38     19.00 o 
   2   3   0     1830.89     1798.98     24.29 o 
   4   3   0       80.88       72.70      6.48 o 
   6   3   0        1.75       12.57      6.74 o 
   8   3   0      578.03      561.81     31.94 o 
   0   4   0      478.13      677.90     18.67 o 
   2   4   0      520.84      440.47     12.20 o 
   4   4   0      166.56      203.21     11.63 o 
   6   4   0       42.03       48.15      8.96 o 
   8   4   0        9.96       -7.77     11.17 o 
   2   5   0     4538.72     4752.20     76.28 o 
   4   5   0       93.26       89.18      8.75 o 
   6   5   0      110.76      124.16     12.00 o 
   8   5   0      176.60      228.70     22.63 o 
   0   6   0      306.17      465.73     22.44 o 
   2   6   0     1082.46     1057.26     21.10 o 
   4   6   0      252.04      241.39     13.87 o 
   6   6   0      743.44      773.04     27.23 o 
   8   6   0       12.68        1.48     15.63 o 
   2   7   0       44.03       47.15      7.18 o 
   4   7   0      855.80      911.27     21.62 o 
   6   7   0       24.62       21.33     10.24 o 
   8   7   0       58.16       30.35     14.97 o 
   0   8   0      293.58      282.50     19.28 o 
   2   8   0      246.49      247.45     13.21 o 
   4   8   0      107.53      127.35     13.92 o 
   6   8   0      512.38      531.34     40.68 o 
   2   9   0      693.92      648.08     24.97 o 
   4   9   0      290.05      318.16     24.40 o 
   6   9   0       63.44      107.51     22.26 o 
   0  10   0        7.67       11.70     13.37 o 
   2  10   0      346.69      317.78     21.35 o 
   4  10   0        0.21       15.81     12.10 o 
   2  11   0       67.46       39.14     12.09 o 
   1   1   1       35.96       25.65      1.62 o 
   2   1   1        0.42        0.40      2.29 o 
   3   1   1      177.02      185.18      4.93 o 
   4   1   1     1725.37     1843.62     17.42 o 
   5   1   1      133.58      150.29      5.96 o 
   6   1   1      198.98      206.44     10.24 o 
   7   1   1      294.06      331.62     13.85 o 
   8   1   1      171.88      173.26     11.58 o 
   9   1   1       51.27       49.39      9.39 o 
   0   2   1     9825.26     9127.15    106.79 o 
   1   2   1      108.95       45.47      2.87 o 
   2   2   1     1842.23     1552.88     14.19 o 
   3   2   1       11.90       20.82      4.09 o 
   4   2   1      363.83      325.76      6.83 o 
   5   2   1       28.03       30.41      3.79 o 
   6   2   1      103.64       97.26      7.90 o 
   7   2   1      244.58      276.13     12.94 o 
   8   2   1       34.05       37.86      8.10 o 
   9   2   1       14.06       11.97      9.32 o 
   1   3   1      129.05      139.59      4.25 o 
   2   3   1      174.17      128.94      4.81 o 
   3   3   1     1494.57     1486.01     15.97 o 
   4   3   1     3141.49     3231.13     29.31 o 
   5   3   1       46.91       36.20      4.88 o 
   6   3   1       67.76       64.55      6.68 o 
   7   3   1      642.22      682.10     19.79 o 
   8   3   1       10.65       16.78      7.42 o 
   9   3   1       17.91       13.94      9.35 o 
   0   4   1     5167.33     5418.37     57.73 o 
   1   4   1       18.37       17.48      3.02 o 
   2   4   1       10.35        9.58      2.64 o 
   3   4   1      425.62      453.56     11.48 o 
   4   4   1       44.69       44.31      4.22 o 
   5   4   1       77.34       71.97      5.94 o 
   6   4   1       19.78       16.64      5.31 o 
   7   4   1      195.84      206.56     12.01 o 
   8   4   1       28.41       19.09      9.23 o 
   9   4   1        0.37        5.89      9.23 o 
   1   5   1       22.16       11.44      2.96 o 
   2   5   1      483.13      529.27     10.25 o 
   3   5   1     1991.21     2016.56     22.95 o 
   4   5   1      548.52      540.06     10.42 o 
   5   5   1       58.35       63.47      5.95 o 
   6   5   1      638.51      645.29     15.28 o 
   7   5   1      274.74      259.12     14.70 o 
   8   5   1       64.17       61.66     10.79 o 
   0   6   1       18.66       20.49      4.84 o 
   1   6   1      590.19      607.22     10.49 o 
   2   6   1       38.24       30.03      3.96 o 
   3   6   1      155.10      164.16      6.93 o 
   4   6   1      162.48      190.97      8.10 o 
   5   6   1       66.13       80.58      7.43 o 
   6   6   1      430.73      454.50     15.56 o 
   7   6   1       71.96       79.14     10.89 o 
   8   6   1       48.36       42.06     10.31 o 
   1   7   1      190.53      183.41      7.36 o 
   2   7   1      457.86      497.38     10.56 o 
   3   7   1       22.35        8.84      3.57 o 
   4   7   1      115.19      158.59      8.94 o 
   5   7   1       15.60       12.70      5.65 o 
   6   7   1      221.48      252.60     12.60 o 
   7   7   1        3.52       -3.20      7.99 o 
   0   8   1      475.99      419.58     16.42 o 
   1   8   1     1201.83     1183.61     17.16 o 
   2   8   1      433.12      400.03     11.39 o 
   3   8   1       30.55       35.72      5.04 o 
   4   8   1       71.15       90.63      8.31 o 
   5   8   1      607.54      603.31     24.68 o 
   6   8   1        3.55       -3.43      7.12 o 
   7   8   1        3.06        1.72      9.11 o 
   1   9   1      402.91      443.92     15.15 o 
   2   9   1        0.02        7.13      6.07 o 
   3   9   1      244.81      257.99     12.97 o 
   4   9   1       39.43       44.01      9.97 o 
   5   9   1        0.15       17.32     10.15 o 
   6   9   1      156.13      229.65     19.86 o 
   0  10   1      405.44      397.07     22.90 o 
   1  10   1      254.45      251.86     13.28 o 
   2  10   1      148.92      161.70     11.54 o 
   3  10   1       36.82       29.92      7.62 o 
   4  10   1        4.61        6.91      9.38 o 
   5  10   1       32.55       36.88     12.13 o 
   1  11   1       62.26       78.56      9.75 o 
   2  11   1        7.73        6.65      7.21 o 
   3  11   1       40.65       43.95      8.97 o 
   0   0   2        7.15       -0.78      0.52 o 
   1   0   2      644.70      885.96     11.53 o 
   2   0   2     3004.02     2845.22     30.53 o 
   3   0   2      419.73      465.36      9.42 o 
   4   0   2      490.35      471.98     12.05 o 
   5   0   2      315.88      364.52     10.46 o 
   6   0   2      172.74      157.48     16.63 o 
   7   0   2      228.79      194.74     15.49 o 
   8   0   2      624.24      582.84     34.96 o 
   9   0   2       51.76       51.37     14.67 o 
   1   1   2     2757.79     2825.41     22.49 o 
   2   1   2     4084.26     3803.51     29.34 o 
   3   1   2      498.99      573.22      9.09 o 
   4   1   2     1051.24     1113.51     13.55 o 
   5   1   2      323.50      365.22      8.46 o 
   6   1   2      447.99      476.27     14.34 o 
   7   1   2      354.56      349.67     14.75 o 
   8   1   2        1.61        3.31      6.60 o 
   9   1   2        2.05        2.27      8.56 o 
   0   2   2     6700.22     6068.49     65.27 o 
   1   2   2        0.67        1.71      1.94 o 
   2   2   2      690.43      832.82      9.36 o 
   3   2   2     1668.67     1697.79     16.65 o 
   4   2   2       27.00       44.98      3.54 o 
   5   2   2       43.38       59.61      4.62 o 
   6   2   2        0.20        6.98      4.68 o 
   7   2   2      936.67      917.32     24.62 o 
   8   2   2     1084.12     1096.90     25.32 o 
   9   2   2       18.91        5.66      8.72 o 
   1   3   2      232.85      178.29      5.29 o 
   2   3   2       68.86       96.77      4.47 o 
   3   3   2       28.38       19.97      3.61 o 
   4   3   2       72.09       77.03      5.66 o 
   5   3   2      448.04      514.81     11.84 o 
   6   3   2      251.30      242.74     10.71 o 
   7   3   2      185.86      193.25     11.41 o 
   8   3   2        4.46        2.38      7.04 o 
   9   3   2       64.72       89.10     12.11 o 
   0   4   2     2168.82     2181.86     34.77 o 
   1   4   2       28.63       11.31      2.54 o 
   2   4   2     1913.83     1899.51     19.28 o 
   3   4   2     1201.54     1355.10     16.69 o 
   4   4   2      353.62      408.75      9.42 o 
   5   4   2       77.53       77.54      6.57 o 
   6   4   2      211.47      237.00     10.30 o 
   7   4   2      337.91      352.94     16.26 o 
   8   4   2       85.19       73.98     10.12 o 
   9   4   2       43.18       32.36     10.59 o 
   1   5   2     1215.42     1254.08     15.26 o 
   2   5   2       10.75        8.19      2.50 o 
   3   5   2        6.56        2.47      4.14 o 
   4   5   2      248.65      252.54      8.21 o 
   5   5   2       61.03       56.55      6.46 o 
   6   5   2       52.75       35.42      6.03 o 
   7   5   2        1.30       -0.95      6.79 o 
   8   5   2      111.78      134.78     13.60 o 
   0   6   2     1062.71     1192.42     23.15 o 
   1   6   2      288.32      404.70     13.16 o 
   2   6   2       22.91       21.49      3.74 o 
   3   6   2      213.80      218.65      8.16 o 
   4   6   2       11.88       10.43      3.76 o 
   5   6   2      485.41      495.51     13.80 o 
   6   6   2        7.81       18.42      6.13 o 
   7   6   2       83.63      107.21     10.73 o 
   8   6   2        8.87       13.91      9.32 o 
   1   7   2       23.23       26.31      4.20 o 
   2   7   2       73.55       98.37      6.31 o 
   3   7   2       38.64       37.69      5.60 o 
   4   7   2      615.45      637.20     13.70 o 
   5   7   2      145.65      134.56      8.66 o 
   6   7   2      101.94      120.60      9.83 o 
   7   7   2       46.86       33.88      9.49 o 
   0   8   2      220.45      206.39     11.88 o 
   1   8   2      154.31      190.74      9.30 o 
   2   8   2       75.53       78.63      7.04 o 
   3   8   2      597.83      640.25     15.40 o 
   4   8   2       47.20       67.20      7.13 o 
   5   8   2       29.53       45.83      7.95 o 
   6   8   2        8.87       24.04     15.17 o 
   7   8   2       30.60       16.28     10.97 o 
   1   9   2      195.70      218.61     11.08 o 
   2   9   2        8.72        9.74      5.38 o 
   3   9   2      139.66      146.76      9.36 o 
   4   9   2      100.10       74.81     11.34 o 
   5   9   2        7.34        4.13      8.06 o 
   6   9   2        5.22       19.78      9.50 o 
   0  10   2      403.67      373.54     22.39 o 
   1  10   2      575.40      595.72     19.54 o 
   2  10   2       92.16       76.52      9.05 o 
   3  10   2      404.34      417.56     18.34 o 
   4  10   2       17.43       11.90      9.41 o 
   5  10   2        1.80        6.73     12.21 o 
   1  11   2      266.29      224.32     14.12 o 
   2  11   2        9.44        0.17      7.07 o 
   3  11   2        6.29        1.89      9.03 o 
   1   1   3     3522.85     3207.51     24.13 o 
   2   1   3      715.28      647.27      8.62 o 
   3   1   3      148.40      167.48      5.21 o 
   4   1   3        4.34        2.22      2.81 o 
   5   1   3       93.15      103.90      5.31 o 
   6   1   3      270.98      272.47     11.62 o 
   7   1   3       55.96       59.28      7.62 o 
   8   1   3      104.28       84.51     10.03 o 
   9   1   3       73.70       56.55     11.03 o 
   0   2   3     5655.14     5113.04     57.15 o 
   1   2   3       46.85       33.67      2.56 o 
   2   2   3      570.02      493.23      9.05 o 
   3   2   3        7.14        2.75      1.92 o 
   4   2   3     3276.75     3355.67     30.11 o 
   5   2   3      299.42      341.49     11.91 o 
   6   2   3       29.68       31.28      5.83 o 
   7   2   3      864.63      914.54     20.06 o 
   8   2   3      132.71      123.94     11.18 o 
   9   2   3       16.00        6.68      9.07 o 
   1   3   3     2685.20     2724.47     23.20 o 
   2   3   3        4.92       11.35      2.34 o 
   3   3   3        7.26        7.18      2.65 o 
   4   3   3        7.49       12.86      4.41 o 
   5   3   3     1506.17     1527.03     18.77 o 
   6   3   3      217.12      233.40     10.50 o 
   7   3   3       97.79       96.95     11.12 o 
   8   3   3       50.07       54.17      9.38 o 
   9   3   3        0.29       15.27      9.53 o 
   0   4   3     1345.39     1395.41     24.20 o 
   1   4   3     1706.78     1662.22     17.07 o 
   2   4   3      707.31      637.45      9.49 o 
   3   4   3     1051.46     1034.91     13.67 o 
   4   4   3      390.75      396.07      9.56 o 
   5   4   3       58.20       76.13      6.48 o 
   6   4   3        5.66        5.72      5.44 o 
   7   4   3        4.79       -6.39      6.50 o 
   8   4   3        0.99        4.78      7.33 o 
   9   4   3        6.32      -12.07      8.05 o 
   1   5   3     3060.12     3224.58     28.07 o 
   2   5   3       21.92       25.50      3.73 o 
   3   5   3      759.09      729.39     11.48 o 
   4   5   3        6.19        2.39      3.35 o 
   5   5   3      100.72      101.49      7.09 o 
   6   5   3      225.98      232.07     12.18 o 
   7   5   3      591.49      605.03     22.70 o 
   8   5   3        1.51        0.69      7.65 o 
   0   6   3       24.60       18.56      5.04 o 
   1   6   3      340.34      347.40      8.54 o 
   2   6   3      587.40      552.79     10.82 o 
   3   6   3       29.19       24.59      3.89 o 
   4   6   3       13.32       12.64      4.21 o 
   5   6   3      320.91      348.65     13.03 o 
   6   6   3       43.66       42.83      7.23 o 
   7   6   3       76.14       90.27     10.55 o 
   8   6   3        2.78       -0.67      8.91 o 
   1   7   3      247.27      292.86      9.34 o 
   2   7   3      392.81      381.31     11.13 o 
   3   7   3       31.62       23.42      4.80 o 
   4   7   3       50.13       48.00      5.95 o 
   5   7   3        0.28        1.57      5.11 o 
   6   7   3     1049.35     1074.24     26.88 o 
   7   7   3       35.33       30.77      8.74 o 
   0   8   3       13.43       19.23      7.42 o 
   1   8   3      440.88      381.54     12.61 o 
   2   8   3      406.45      435.62     14.09 o 
   3   8   3      118.43      114.49      9.98 o 
   4   8   3       54.87       58.92      7.39 o 
   5   8   3      579.74      567.29     20.09 o 
   6   8   3        0.07        2.12      7.96 o 
   7   8   3        5.84        6.24     10.52 o 
   1   9   3      104.54       80.54      7.93 o 
   2   9   3       25.21       29.51      5.98 o 
   3   9   3       39.32       22.03      5.75 o 
   4   9   3       24.40       11.49      6.97 o 
   5   9   3        2.99      -10.07      7.11 o 
   6   9   3      198.22      194.65     16.63 o 
   0  10   3      148.22      126.67     15.38 o 
   1  10   3       41.08       30.50      7.28 o 
   2  10   3        4.81       -1.51      6.15 o 
   3  10   3        0.20       -1.23      6.63 o 
   4  10   3       25.78       33.98     10.61 o 
   5  10   3        3.50       -4.17      9.50 o 
   1  11   3        1.52       -4.56      6.58 o 
   2  11   3        0.30      -10.53      7.02 o 
   3  11   3        2.02        1.92      8.21 o 
   0   0   4    14324.48    12337.64    201.17 o 
   1   0   4    16044.29    15105.62    141.06 o 
   2   0   4     4227.79     4062.25     45.88 o 
   3   0   4     1723.69     1621.52     24.22 o 
   4   0   4     6654.93     6656.23     86.09 o 
   5   0   4     1435.72     1440.62     25.95 o 
   6   0   4      865.59      903.63     25.44 o 
   7   0   4      470.31      445.77     22.25 o 
   8   0   4      436.15      457.23     37.74 o 
   9   0   4       79.29       84.28     33.02 o 
   1   1   4     1213.17     1308.38     11.51 o 
   2   1   4     1113.29     1131.51     10.84 o 
   3   1   4     1145.80     1249.45     14.51 o 
   4   1   4     1184.51     1225.81     14.57 o 
   5   1   4       90.94      106.75      5.39 o 
   6   1   4      105.48      130.05      9.64 o 
   7   1   4      771.06      761.24     18.05 o 
   8   1   4        3.15        2.86      7.17 o 
   9   1   4      256.37      249.21     17.10 o 
   0   2   4     8275.47     7993.60    134.68 o 
   1   2   4     1735.31     1764.60     15.56 o 
   2   2   4       94.16       83.38      3.45 o 
   3   2   4       89.35       86.58      3.75 o 
   4   2   4     1102.98     1093.26     13.94 o 
   5   2   4      128.53      140.97      6.33 o 
   6   2   4       32.17       25.04      5.46 o 
   7   2   4       29.51       47.67     11.03 o 
   8   2   4       99.32       99.47     10.40 o 
   9   2   4        0.56      -12.33      8.22 o 
   1   3   4      560.37      497.08      7.64 o 
   2   3   4     1617.46     1703.90     16.95 o 
   3   3   4     1261.43     1325.31     15.00 o 
   4   3   4      367.33      401.58      8.74 o 
   5   3   4      355.73      373.30     10.49 o 
   6   3   4      130.12      135.48      8.53 o 
   7   3   4      231.49      252.73     15.05 o 
   8   3   4       21.69        7.10      7.39 o 
   9   3   4      495.39      538.14     28.12 o 
   0   4   4      503.56      494.53     11.00 o 
   1   4   4       30.40       47.12      3.35 o 
   2   4   4      148.59      203.37      6.12 o 
   3   4   4       12.74       18.85      3.17 o 
   4   4   4       19.57       15.93      4.04 o 
   5   4   4       72.28       71.32      5.61 o 
   6   4   4       60.07       65.46      7.78 o 
   7   4   4        2.56        5.11      6.97 o 
   8   4   4       11.33       17.43      8.15 o 
   9   4   4        0.43       21.30      9.77 o 
   1   5   4       65.15       89.75      4.80 o 
   2   5   4      134.46      155.27      6.12 o 
   3   5   4      885.74      889.60     12.72 o 
   4   5   4       14.13       12.60      3.58 o 
   5   5   4      391.39      396.99     16.71 o 
   6   5   4      195.64      191.76     10.99 o 
   7   5   4        1.90       20.31      7.71 o 
   8   5   4       61.12       61.28      9.76 o 
   0   6   4      256.21      252.26     11.48 o 
   1   6   4      183.38      180.72      6.72 o 
   2   6   4       10.45        0.16      2.93 o 
   3   6   4       62.14       57.39      5.15 o 
   4   6   4      217.85      211.89      8.80 o 
   5   6   4     1810.10     1813.61     28.33 o 
   6   6   4      317.17      344.86     14.78 o 
   7   6   4       16.53       35.96      8.47 o 
   8   6   4        4.60        6.26      9.05 o 
   1   7   4       13.94       11.93      3.74 o 
   2   7   4       16.00       15.11      3.87 o 
   3   7   4       11.45       10.14      4.21 o 
   4   7   4        8.68        8.71      4.78 o 
   5   7   4       51.66       56.76      7.54 o 
   6   7   4        7.10        1.66      6.95 o 
   7   7   4       46.16       34.95      9.38 o 
   0   8   4        2.86       -3.88      6.25 o 
   1   8   4       95.87       78.54      6.67 o 
   2   8   4      185.35      216.09     10.01 o 
   3   8   4      634.03      697.30     15.61 o 
   4   8   4        5.91       12.86      6.42 o 
   5   8   4      440.28      421.72     17.86 o 
   6   8   4      116.25      110.44     13.46 o 
   7   8   4       23.85       26.83     10.83 o 
   1   9   4      119.38      136.97      9.88 o 
   2   9   4       49.12       38.67      5.93 o 
   3   9   4      280.64      262.94     15.95 o 
   4   9   4       18.61       13.04      6.00 o 
   5   9   4        6.77       12.74      8.17 o 
   6   9   4        9.51       14.43      9.00 o 
   0  10   4       36.47       41.32     11.28 o 
   1  10   4       11.13       11.90      6.74 o 
   2  10   4      231.21      231.33     13.97 o 
   3  10   4       72.79       54.51      9.11 o 
   4  10   4        6.76        5.95      9.37 o 
   5  10   4        0.07      -13.13      9.11 o 
   1  11   4        0.23        0.71      7.47 o 
   2  11   4        0.49       -1.89      6.53 o 
   3  11   4        3.58       -3.22      8.78 o 
   1   1   5      515.73      603.31      7.71 o 
   2   1   5     2428.45     2331.03     22.16 o 
   3   1   5        9.88        5.09      2.17 o 
   4   1   5       26.58       33.76      3.52 o 
   5   1   5      272.04      250.24      7.61 o 
   6   1   5      208.23      214.25      9.53 o 
   7   1   5        1.07       -0.55      5.65 o 
   8   1   5       91.00       92.11     12.75 o 
   9   1   5       17.63       15.76      9.63 o 
   0   2   5    20111.04    17092.44    176.88 o 
   1   2   5      356.73      319.19      5.42 o 
   2   2   5      100.24      155.55      4.69 o 
   3   2   5       32.68       46.04      3.04 o 
   4   2   5       31.97       36.82      3.76 o 
   5   2   5     2014.19     1887.04     22.50 o 
   6   2   5     2751.97     2702.40     32.55 o 
   7   2   5       48.10       43.81      8.13 o 
   8   2   5        0.52       13.68      7.54 o 
   9   2   5       33.58       20.87     10.94 o 
   1   3   5     4821.07     4565.35     34.48 o 
   2   3   5       13.56        5.72      2.51 o 
   3   3   5     2317.12     2500.24     23.45 o 
   4   3   5      515.04      634.58      9.87 o 
   5   3   5        9.28       13.83      3.89 o 
   6   3   5      311.47      350.68     12.58 o 
   7   3   5      257.95      270.15     14.37 o 
   8   3   5       24.08       30.00      8.55 o 
   9   3   5        9.16        3.15      9.32 o 
   0   4   5      440.33      415.07     10.40 o 
   1   4   5       57.62       73.96      3.84 o 
   2   4   5       41.31       44.85      3.57 o 
   3   4   5      162.80      180.46      6.18 o 
   4   4   5      756.84      744.37     13.57 o 
   5   4   5      161.46      184.18      8.09 o 
   6   4   5      396.31      379.33     14.54 o 
   7   4   5       83.00       78.81      9.37 o 
   8   4   5        4.56       -9.88      6.59 o 
   9   4   5       20.17       16.89      8.95 o 
   1   5   5       88.74      103.62      4.96 o 
   2   5   5     3989.05     3974.37     33.63 o 
   3   5   5        5.91        6.73      2.71 o 
   4   5   5      132.44      121.71      6.12 o 
   5   5   5       78.02      104.54      6.79 o 
   6   5   5        9.74       14.28      6.20 o 
   7   5   5       40.21       31.12      9.80 o 
   8   5   5      240.64      267.39     15.85 o 
   0   6   5     1930.42     1893.70     28.45 o 
   1   6   5      695.19      728.64     11.99 o 
   2   6   5      201.01      212.29      7.70 o 
   3   6   5        0.06       -1.98      3.28 o 
   4   6   5       62.40       69.52      5.96 o 
   5   6   5      189.27      180.78      9.86 o 
   6   6   5       27.24       36.18      7.03 o 
   7   6   5       58.24       59.11      9.47 o 
   8   6   5        2.57       -1.42      8.07 o 
   1   7   5      253.05      231.44     11.16 o 
   2   7   5     1075.28     1182.70     19.93 o 
   3   7   5       87.47       95.35      6.74 o 
   4   7   5      200.72      173.06     11.15 o 
   5   7   5       44.22       39.44      7.19 o 
   6   7   5        0.94       -8.45      5.63 o 
   7   7   5      109.97      105.72     11.10 o 
   0   8   5      390.21      293.96     15.82 o 
   1   8   5      209.62      250.97     10.50 o 
   2   8   5       99.68      108.70      8.19 o 
   3   8   5       29.73       37.06      5.96 o 
   4   8   5      580.65      548.06     19.49 o 
   5   8   5       41.76       43.95      8.55 o 
   6   8   5      136.22      138.15     13.03 o 
   7   8   5      104.04      100.82     15.10 o 
   1   9   5      478.01      470.46     15.67 o 
   2   9   5       64.58       99.23      8.04 o 
   3   9   5        5.99       10.42      5.53 o 
   4   9   5      102.74       97.14      9.66 o 
   5   9   5       25.25       15.71      7.85 o 
   6   9   5        2.58        7.51      8.55 o 
   0  10   5      656.47      696.70     25.12 o 
   1  10   5       96.91      123.49     12.03 o 
   2  10   5       40.65       44.97      6.80 o 
   3  10   5        2.87        3.06      7.00 o 
   4  10   5        7.80       17.05      8.81 o 
   5  10   5      115.37      117.09     14.30 o 
   1  11   5      128.72      124.67     11.19 o 
   2  11   5        1.72        4.86      7.34 o 
   3  11   5       43.60       44.45     10.41 o 
   0   0   6       91.38       35.54      5.21 o 
   1   0   6     6383.05     6644.06    123.57 o 
   2   0   6      606.15      605.91     10.53 o 
   3   0   6      248.42      243.35      7.02 o 
   4   0   6       23.57       30.35      5.36 o 
   5   0   6      114.67      106.18      9.64 o 
   6   0   6      658.76      677.78     19.11 o 
   7   0   6      642.81      641.93     24.94 o 
   8   0   6      733.25      614.10     34.00 o 
   9   0   6       59.98       75.39     17.11 o 
   1   1   6    73392.85    69075.93    471.06 o 
   2   1   6     8635.78     8641.17     62.66 o 
   3   1   6        0.00        4.94      2.32 o 
   4   1   6      828.87      951.16     12.55 o 
   5   1   6      311.41      390.22     10.22 o 
   6   1   6        7.46        8.64      4.68 o 
   7   1   6      308.37      330.54     21.33 o 
   8   1   6       68.32       68.11     10.92 o 
   9   1   6        1.74       -0.71      8.89 o 
   0   2   6     2314.71     1913.76     25.54 o 
   1   2   6      869.85     1022.60     10.35 o 
   2   2   6       53.39       54.77      3.13 o 
   3   2   6       40.10       38.95      3.03 o 
   4   2   6      628.42      611.96     10.78 o 
   5   2   6       64.06       64.70      4.97 o 
   6   2   6       28.32       33.14      5.77 o 
   7   2   6       81.08       97.61      9.78 o 
   8   2   6      484.96      494.22     21.95 o 
   9   2   6      109.94      131.62     13.84 o 
   1   3   6      245.38      237.00      5.40 o 
   2   3   6       23.44       24.61      2.83 o 
   3   3   6      613.45      635.84      9.43 o 
   4   3   6      179.36      232.53      6.73 o 
   5   3   6       14.58       13.23      3.71 o 
   6   3   6       44.12       61.88      7.55 o 
   7   3   6      108.54      105.72      9.98 o 
   8   3   6      148.70      128.58     12.09 o 
   9   3   6        0.03       -3.54      8.79 o 
   0   4   6      192.87      290.81      9.38 o 
   1   4   6     1769.30     1803.78     17.44 o 
   2   4   6     1581.10     1662.73     17.05 o 
   3   4   6      180.33      204.98      6.94 o 
   4   4   6        0.03       -3.19      2.92 o 
   5   4   6      134.46      134.34      6.99 o 
   6   4   6      475.61      480.76     16.50 o 
   7   4   6        8.31        3.14      6.68 o 
   8   4   6       42.25       35.15      8.77 o 
   9   4   6      161.58      193.70     16.35 o 
   1   5   6       65.53       95.45      5.36 o 
   2   5   6      294.70      373.26     10.75 o 
   3   5   6      335.73      313.07      9.06 o 
   4   5   6        7.16        5.29      3.59 o 
   5   5   6       58.40       61.54     10.18 o 
   6   5   6      111.96      101.93      8.59 o 
   7   5   6       79.51       87.51     10.38 o 
   8   5   6        2.86       -0.22      7.41 o 
   0   6   6      389.85      512.99     13.50 o 
   1   6   6      549.61      610.19     10.37 o 
   2   6   6      552.26      484.80     11.14 o 
   3   6   6       36.34       29.94      4.33 o 
   4   6   6      352.97      375.85     11.14 o 
   5   6   6        7.11       14.07      5.71 o 
   6   6   6       52.83       48.20      7.44 o 
   7   6   6        8.11        1.45      6.70 o 
   8   6   6        2.74        5.19      8.76 o 
   1   7   6       46.05       54.82      6.46 o 
   2   7   6      265.77      316.71     11.13 o 
   3   7   6      400.04      405.55     12.33 o 
   4   7   6      248.19      239.92     12.59 o 
   5   7   6      445.85      438.55     17.70 o 
   6   7   6       14.60       -6.72      6.62 o 
   7   7   6       20.48       32.19      9.73 o 
   0   8   6        3.91       -7.69      7.71 o 
   1   8   6      268.69      296.40     13.11 o 
   2   8   6      873.21      884.98     16.95 o 
   3   8   6      206.56      235.51     10.63 o 
   4   8   6       21.80       23.39      6.16 o 
   5   8   6        0.14       -3.19      6.73 o 
   6   8   6       22.04       21.16     11.48 o 
   7   8   6        2.63        3.43      8.88 o 
   1   9   6      182.53      214.95     11.09 o 
   2   9   6       46.37       49.45      6.54 o 
   3   9   6       65.85       55.15      7.88 o 
   4   9   6      384.86      391.85     16.35 o 
   5   9   6       24.86       23.01      8.41 o 
   6   9   6        5.77        2.46     10.10 o 
   0  10   6      649.07      658.15     29.89 o 
   1  10   6      292.72      303.46     13.74 o 
   2  10   6      305.11      293.62     14.47 o 
   3  10   6        0.31        1.36      6.51 o 
   4  10   6       88.19       86.60     11.00 o 
   5  10   6       20.86       31.75     10.49 o 
   1  11   6       55.78       63.44      9.26 o 
   2  11   6        5.26       10.21      8.51 o 
   3  11   6        3.25        8.83      8.85 o 
   1   1   7    12083.41    11587.48     82.30 o 
   2   1   7      338.44      343.07      7.48 o 
   3   1   7        0.19       -1.18      1.89 o 
   4   1   7      101.01       95.89      4.72 o 
   5   1   7      131.56      122.44      6.49 o 
   6   1   7       27.27       22.19      5.58 o 
   7   1   7      164.89      203.18     12.54 o 
   8   1   7        7.87        4.84      7.89 o 
   9   1   7        7.50       -7.30      8.10 o 
   0   2   7     3467.27     3596.76     43.10 o 
   1   2   7      167.81      147.70      4.10 o 
   2   2   7       73.98       81.73      3.46 o 
   3   2   7     3892.75     3784.39     33.16 o 
   4   2   7      716.86      738.03     11.37 o 
   5   2   7        0.05        0.61      3.38 o 
   6   2   7        4.33        3.65      5.53 o 
   7   2   7       38.93       24.10      8.76 o 
   8   2   7      193.19      189.18     14.77 o 
   9   2   7      127.52      131.21     13.87 o 
   1   3   7     2918.45     2914.71     23.83 o 
   2   3   7       26.73       20.98      2.73 o 
   3   3   7      800.73      881.59     12.89 o 
   4   3   7      362.92      403.48      8.48 o 
   5   3   7      392.98      399.97     12.44 o 
   6   3   7      178.89      193.90     10.86 o 
   7   3   7       31.80       13.94      8.38 o 
   8   3   7        1.74       -9.52      6.91 o 
   9   3   7        0.13       -0.56      8.83 o 
   0   4   7     1485.88     1547.32     21.53 o 
   1   4   7     2995.98     2987.85     25.39 o 
   2   4   7      776.09      699.92     10.11 o 
   3   4   7      359.66      419.86     10.06 o 
   4   4   7       16.86       21.93      4.60 o 
   5   4   7        0.81       -2.29      4.01 o 
   6   4   7      202.33      218.60     12.59 o 
   7   4   7      157.04      187.83     12.63 o 
   8   4   7       93.81       78.82     10.63 o 
   9   4   7        1.11       -1.60      9.44 o 
   1   5   7      190.37      194.73      6.13 o 
   2   5   7        6.86        7.65      3.06 o 
   3   5   7       11.75       13.79      3.53 o 
   4   5   7       81.97       77.79      5.80 o 
   5   5   7     2907.84     2805.31     34.29 o 
   6   5   7      160.49      135.95     10.01 o 
   7   5   7       41.46       39.20      8.51 o 
   8   5   7        1.03        0.72      7.54 o 
   0   6   7       54.79       68.63      7.85 o 
   1   6   7       11.51        4.92      3.12 o 
   2   6   7       32.64       41.38      4.50 o 
   3   6   7       44.39       43.52      4.75 o 
   4   6   7      156.37      164.12      8.42 o 
   5   6   7        3.30        6.61      5.35 o 
   6   6   7       53.18       23.35      6.83 o 
   7   6   7       40.94       29.03      8.44 o 
   8   6   7       37.83       29.33     10.67 o 
   1   7   7      332.42      291.98     11.08 o 
   2   7   7      932.99      908.71     20.70 o 
   3   7   7      301.36      355.82     12.74 o 
   4   7   7       57.96       57.52     10.14 o 
   5   7   7      487.38      557.77     19.60 o 
   6   7   7       20.36       20.78      7.84 o 
   7   7   7        0.01        1.14      8.22 o 
   0   8   7       11.75        9.83      7.23 o 
   1   8   7      630.55      549.61     16.75 o 
   2   8   7      924.55      909.91     18.27 o 
   3   8   7       52.73       42.30      7.83 o 
   4   8   7        0.18        1.10      6.11 o 
   5   8   7       14.78       16.78      7.38 o 
   6   8   7      176.33      179.60     13.59 o 
   7   8   7        0.59       -2.16      8.98 o 
   1   9   7      102.94       89.09      8.66 o 
   2   9   7      645.01      639.89     20.61 o 
   3   9   7       54.62       67.49      8.06 o 
   4   9   7       68.92       70.67      8.85 o 
   5   9   7       20.79       24.84      8.79 o 
   6   9   7       56.89       54.75     11.18 o 
   0  10   7        6.01       23.37     12.25 o 
   1  10   7        0.31        8.03      5.78 o 
   2  10   7       83.88       94.48      9.15 o 
   3  10   7       11.86       13.05      7.32 o 
   4  10   7       16.92       33.18      8.36 o 
   1  11   7       61.35       50.47      9.55 o 
   2  11   7        4.76       -2.68      7.22 o 
   3  11   7        6.36       10.71      8.94 o 
   0   0   8    20031.63    18514.35    245.98 o 
   1   0   8    70228.67    65937.55    665.27 o 
   2   0   8    11085.51    10544.18    102.63 o 
   3   0   8     1925.57     2098.71     26.37 o 
   4   0   8      215.65      258.57      8.38 o 
   5   0   8      198.96      192.55     13.40 o 
   6   0   8       28.52       30.53      7.18 o 
   7   0   8      534.75      604.89     30.31 o 
   8   0   8      614.44      624.91     34.81 o 
   9   0   8       28.66       23.82     14.65 o 
   1   1   8     8125.90     8453.85     58.56 o 
   2   1   8      340.34      318.65      7.15 o 
   3   1   8       20.52       25.64      2.58 o 
   4   1   8       15.67        6.60      2.60 o 
   5   1   8        8.44        6.47      3.63 o 
   6   1   8       17.79       11.46      5.10 o 
   7   1   8       48.54       70.09      9.84 o 
   8   1   8        1.85        0.33      8.18 o 
   9   1   8      110.27      113.21     13.46 o 
   0   2   8     1486.55     1367.59     20.87 o 
   1   2   8     9316.01     9018.04     65.53 o 
   2   2   8      178.64      166.67      5.32 o 
   3   2   8       63.14       79.17      4.74 o 
   4   2   8      581.46      590.92     11.58 o 
   5   2   8       14.42       12.29      3.75 o 
   6   2   8      140.48      156.90      9.90 o 
   7   2   8        0.28        6.64      6.54 o 
   8   2   8       94.74       95.90     11.88 o 
   9   2   8       66.39       63.31     11.62 o 
   1   3   8        3.96        4.09      2.10 o 
   2   3   8        0.00        5.41      2.60 o 
   3   3   8        0.00        6.52      2.96 o 
   4   3   8      225.90      233.63     11.25 o 
   5   3   8       71.79       86.63      6.69 o 
   6   3   8     1234.95     1265.14     23.21 o 
   7   3   8      240.62      271.60     19.36 o 
   8   3   8       93.06       92.54     11.81 o 
   9   3   8        4.57        0.77      8.70 o 
   0   4   8      322.21      316.10     11.28 o 
   1   4   8       17.36        9.26      2.52 o 
   2   4   8        3.17        5.37      2.69 o 
   3   4   8        0.08       -0.75      2.85 o 
   4   4   8       21.80       16.22      5.94 o 
   5   4   8      278.68      287.61     10.99 o 
   6   4   8       15.20       12.79      6.18 o 
   7   4   8      307.44      308.92     15.63 o 
   8   4   8        0.65        6.63      7.67 o 
   9   4   8       29.00       12.64      9.90 o 
   1   5   8     1737.48     1746.95     18.56 o 
   2   5   8      335.10      366.69     10.04 o 
   3   5   8       77.64       72.04      4.85 o 
   4   5   8      134.04      157.44      7.92 o 
   5   5   8      236.05      274.93     10.69 o 
   6   5   8      777.37      781.01     18.93 o 
   7   5   8       50.93       35.92      9.15 o 
   8   5   8        0.05        0.94      7.67 o 
   0   6   8      107.29      114.40     10.68 o 
   1   6   8      452.17      489.10     11.45 o 
   2   6   8      378.58      336.93     10.73 o 
   3   6   8       25.46       33.43      4.66 o 
   4   6   8       15.10        8.88      5.12 o 
   5   6   8      140.33      145.62     14.61 o 
   6   6   8      281.05      289.81     14.89 o 
   7   6   8       42.72       31.64      8.47 o 
   8   6   8       23.33        8.93      9.87 o 
   1   7   8      213.90      221.74      9.61 o 
   2   7   8      661.70      606.31     13.39 o 
   3   7   8      249.28      236.05     10.88 o 
   4   7   8      299.15      287.56     13.27 o 
   5   7   8      117.24      123.09     10.59 o 
   6   7   8       89.46       75.77      9.69 o 
   7   7   8       73.81       69.17     10.79 o 
   0   8   8       58.48       49.09      8.93 o 
   1   8   8       18.24       25.40      5.66 o 
   2   8   8      103.98      129.91     11.70 o 
   3   8   8       23.00       22.27      6.09 o 
   4   8   8       35.36       22.98      6.66 o 
   5   8   8        6.32       12.51      7.51 o 
   6   8   8       31.51       19.27      8.15 o 
   1   9   8      126.88      132.36     10.07 o 
   2   9   8       96.46       91.98      8.34 o 
   3   9   8       13.63       11.87      6.13 o 
   4   9   8      132.81      154.76     11.34 o 
   5   9   8      201.80      216.88     14.59 o 
   6   9   8        3.95       -7.64      8.72 o 
   0  10   8       23.12       42.63      9.73 o 
   1  10   8      162.40      154.48     12.01 o 
   2  10   8       43.86       38.12      7.46 o 
   3  10   8       29.93       31.77      7.97 o 
   4  10   8        0.35       10.02      7.72 o 
   1  11   8       82.21       92.10     10.29 o 
   2  11   8        8.84       14.22      8.18 o 
   3  11   8       15.48       19.42      9.49 o 
   1   1   9      150.45      122.80      3.81 o 
   2   1   9      540.11      618.83      8.98 o 
   3   1   9       18.94       18.68      2.53 o 
   4   1   9       15.41       12.52      3.06 o 
   5   1   9       70.56       65.96      6.33 o 
   6   1   9       27.62       33.80      5.80 o 
   7   1   9      299.83      261.77     15.38 o 
   8   1   9       33.82       34.09      9.34 o 
   9   1   9       44.42       36.49     10.63 o 
   0   2   9     2347.06     2051.20     24.66 o 
   1   2   9    10828.58    10081.35     73.24 o 
   2   2   9       79.27       65.43      4.06 o 
   3   2   9      422.58      500.62      7.89 o 
   4   2   9      142.01      141.22      4.95 o 
   5   2   9      253.91      264.82      9.87 o 
   6   2   9      137.63      134.12     11.02 o 
   7   2   9      153.17      150.88     12.81 o 
   8   2   9        0.27        0.35      8.00 o 
   9   2   9       35.50       51.34     11.41 o 
   1   3   9     1413.50     1463.76     14.27 o 
   2   3   9     1307.43     1500.79     15.65 o 
   3   3   9     1064.63     1117.39     13.20 o 
   4   3   9       35.18       35.28      4.02 o 
   5   3   9        6.83        7.74      4.31 o 
   6   3   9      191.77      163.15     10.29 o 
   7   3   9       24.98       24.64      7.45 o 
   8   3   9        1.22        2.92      7.99 o 
   9   3   9       91.61       83.10     12.80 o 
   0   4   9     3387.84     3488.25     46.23 o 
   1   4   9      152.64      160.40      4.83 o 
   2   4   9     1086.13     1112.06     13.27 o 
   3   4   9       35.34       35.86      3.72 o 
   4   4   9       17.70       20.07      5.00 o 
   5   4   9       34.18       30.95      4.84 o 
   6   4   9      180.34      161.91     10.60 o 
   7   4   9       36.28       36.94      7.57 o 
   8   4   9        3.76       13.69      8.77 o 
   1   5   9        1.03       -0.93      2.51 o 
   2   5   9      324.04      322.69      8.05 o 
   3   5   9     1076.41     1016.82     14.01 o 
   4   5   9        7.06       13.97      4.98 o 
   5   5   9       12.92       13.97      5.10 o 
   6   5   9      541.39      518.48     18.55 o 
   7   5   9      120.81      102.28      9.77 o 
   8   5   9        0.10       -1.32      8.63 o 
   0   6   9     1010.85     1016.67     26.18 o 
   1   6   9       67.78       67.50      5.52 o 
   2   6   9       33.81       31.84      4.80 o 
   3   6   9       68.79       67.68      6.44 o 
   4   6   9       41.11       35.65      6.25 o 
   5   6   9      366.72      324.36     14.64 o 
   6   6   9      425.99      381.36     20.60 o 
   7   6   9       26.77       29.40      9.95 o 
   8   6   9       16.03       12.00     10.38 o 
   1   7   9      255.08      273.50     10.40 o 
   2   7   9      259.92      295.96     11.01 o 
   3   7   9      794.48      802.91     17.11 o 
   4   7   9       21.26       11.81      6.09 o 
   5   7   9       15.77       13.30      6.93 o 
   6   7   9       24.91       19.01      7.84 o 
   7   7   9        0.75        9.96      8.70 o 
   0   8   9      518.11      486.30     19.93 o 
   1   8   9      361.81      287.80     11.30 o 
   2   8   9      182.75      207.21     10.69 o 
   3   8   9       35.40       47.03      6.76 o 
   4   8   9      144.12      137.57     10.46 o 
   5   8   9      121.23      136.85     11.88 o 
   6   8   9        7.26       -9.91      7.26 o 
   1   9   9        1.89        2.44      5.35 o 
   2   9   9       46.30       35.62      6.92 o 
   3   9   9       51.78       36.08      7.14 o 
   4   9   9        5.50       -3.60      8.25 o 
   5   9   9       36.74       53.88      9.63 o 
   0  10   9        0.33        9.84      8.40 o 
   1  10   9       30.80       28.98      7.00 o 
   2  10   9      231.52      222.48     12.48 o 
   3  10   9       28.56       32.39      9.48 o 
   4  10   9        5.62       23.33      7.81 o 
   1  11   9        5.30       18.85      7.33 o 
   2  11   9       46.24       72.20      9.65 o 
   0   0  10     6657.98     6349.22     90.88 o 
   1   0  10     1063.57      843.61     14.75 o 
   2   0  10     4407.54     4667.19     49.94 o 
   3   0  10       12.77        4.11      3.25 o 
   4   0  10      205.88      202.50     12.29 o 
   5   0  10      187.20      179.10     10.76 o 
   6   0  10       21.59       29.76      9.06 o 
   7   0  10     1032.31      990.62     36.17 o 
   8   0  10       91.88      120.54     27.35 o 
   9   0  10       15.72       16.62     18.35 o 
   1   1  10     1074.23     1058.52     11.53 o 
   2   1  10      782.74      761.42     10.24 o 
   3   1  10     2476.46     2515.66     23.61 o 
   4   1  10       65.12       59.46      4.12 o 
   5   1  10       30.30       24.37      4.83 o 
   6   1  10        2.47        6.85      4.94 o 
   7   1  10      954.47      887.18     24.28 o 
   8   1  10      149.31      164.17     14.07 o 
   9   1  10       28.04       25.31     10.14 o 
   0   2  10     2308.78     2429.21     28.69 o 
   1   2  10     1855.26     1755.41     16.78 o 
   2   2  10       69.70       55.27      4.52 o 
   3   2  10       98.41       86.44      4.72 o 
   4   2  10      123.21      124.42      4.96 o 
   5   2  10       37.85       33.76      5.44 o 
   6   2  10      580.01      614.38     15.20 o 
   7   2  10      676.08      655.14     21.47 o 
   8   2  10      122.41      129.93     13.26 o 
   9   2  10       40.78       47.01     11.57 o 
   1   3  10     2663.54     2642.49     23.49 o 
   2   3  10        1.87        1.67      2.46 o 
   3   3  10      134.50      130.14      5.20 o 
   4   3  10      103.55      121.20      7.27 o 
   5   3  10      212.98      226.74      9.25 o 
   6   3  10        7.04        7.39      5.44 o 
   7   3  10        0.64        4.52      7.78 o 
   8   3  10       80.22       72.95     12.48 o 
   9   3  10       36.73       32.12     10.45 o 
   0   4  10       13.85        6.41      4.62 o 
   1   4  10     1248.79     1267.97     19.57 o 
   2   4  10      438.41      410.00      8.73 o 
   3   4  10        0.49       -2.05      2.85 o 
   4   4  10      709.40      729.54     14.64 o 
   5   4  10      758.02      711.42     16.68 o 
   6   4  10        1.24       -5.39      5.68 o 
   7   4  10       47.65       33.79      7.74 o 
   8   4  10        0.48        7.51     10.87 o 
   1   5  10      307.82      348.05      9.64 o 
   2   5  10       80.03       62.13      5.72 o 
   3   5  10      167.32      178.13      8.26 o 
   4   5  10       41.55       41.16      5.31 o 
   5   5  10      400.57      363.91     12.24 o 
   6   5  10        1.58        1.89      5.87 o 
   7   5  10       29.47       19.75      7.59 o 
   8   5  10        0.01        8.26      9.66 o 
   0   6  10      475.01      518.12     16.48 o 
   1   6  10       57.48       65.23      5.71 o 
   2   6  10        0.45        8.53      5.01 o 
   3   6  10      227.60      265.60     10.99 o 
   4   6  10       95.97      114.67      8.74 o 
   5   6  10      244.50      236.02     13.46 o 
   6   6  10       60.56       47.01      9.39 o 
   7   6  10       21.27        9.97      8.28 o 
   8   6  10       43.88       35.51     13.49 o 
   1   7  10      216.66      211.64      9.43 o 
   2   7  10      284.70      280.51     10.83 o 
   3   7  10      210.07      197.18     10.36 o 
   4   7  10      257.96      291.03     14.46 o 
   5   7  10      226.46      218.65     12.49 o 
   6   7  10       97.21       75.47     11.05 o 
   7   7  10      115.84      134.02     13.55 o 
   0   8  10      119.45      141.31     13.92 o 
   1   8  10       61.84       52.88      6.53 o 
   2   8  10      174.12      183.21     10.27 o 
   3   8  10      133.51      143.62      9.50 o 
   4   8  10       37.00       46.40      7.81 o 
   5   8  10       37.19       36.17      8.73 o 
   6   8  10       44.84       41.77      9.59 o 
   1   9  10       32.51       24.38      6.24 o 
   2   9  10       71.15       71.06      8.06 o 
   3   9  10       41.39       45.76      7.91 o 
   4   9  10       23.71       20.14      7.13 o 
   5   9  10       38.59       22.79      8.49 o 
   0  10  10      428.24      498.15     23.43 o 
   1  10  10      131.13      116.33      9.57 o 
   2  10  10      175.73      167.80     11.30 o 
   3  10  10        3.58        4.46      7.06 o 
   4  10  10      229.76      219.76     14.23 o 
   1  11  10        1.69        4.22      6.77 o 
   2  11  10        5.65       14.06      7.30 o 
   1   1  11     2458.74     2162.90     20.55 o 
   2   1  11      130.46      142.71      5.24 o 
   3   1  11      541.32      568.15      9.82 o 
   4   1  11       26.87       27.85      2.99 o 
   5   1  11       93.93       99.01      7.27 o 
   6   1  11       37.76       36.56      6.86 o 
   7   1  11      174.26      200.75     14.18 o 
   8   1  11        0.92       -3.88      8.52 o 
   9   1  11        0.14      -12.05      8.72 o 
   0   2  11        2.29        1.51      2.89 o 
   1   2  11      755.54      755.42     10.17 o 
   2   2  11      785.51      826.93     11.41 o 
   3   2  11      718.06      866.13     12.20 o 
   4   2  11      469.92      486.39     11.08 o 
   5   2  11      378.10      402.01     12.16 o 
   6   2  11      147.29      180.32      9.80 o 
   7   2  11      192.39      165.90     13.47 o 
   8   2  11       43.96       26.92     12.15 o 
   9   2  11       42.16       29.40     10.20 o 
   1   3  11     1761.53     1562.21     16.01 o 
   2   3  11      795.29      812.36     11.06 o 
   3   3  11        4.31        1.98      3.28 o 
   4   3  11      175.45      182.78      7.87 o 
   5   3  11       77.48       91.53      6.65 o 
   6   3  11      541.21      552.84     16.96 o 
   7   3  11      162.52      185.04     15.94 o 
   8   3  11        1.81      -11.65      7.77 o 
   9   3  11        0.00       -2.84      9.44 o 
   0   4  11     1190.22     1324.81     26.56 o 
   1   4  11      130.33      120.67      6.39 o 
   2   4  11     3556.23     3339.39     28.75 o 
   3   4  11       76.87       62.84      5.52 o 
   4   4  11       81.24       97.65      6.46 o 
   5   4  11        4.09        1.61      5.07 o 
   6   4  11      146.90      152.66     10.31 o 
   7   4  11       14.66        6.30      6.98 o 
   8   4  11       16.07       -0.75      8.82 o 
   1   5  11      307.98      287.97     10.41 o 
   2   5  11      206.16      208.79      8.01 o 
   3   5  11      188.98      222.29      8.75 o 
   4   5  11      670.65      618.54     14.19 o 
   5   5  11      172.06      137.52      8.85 o 
   6   5  11      219.75      216.32     13.67 o 
   7   5  11        0.89        2.79      7.11 o 
   8   5  11       86.67       77.04     12.95 o 
   0   6  11      767.55      755.60     20.08 o 
   1   6  11      173.75      203.66      8.63 o 
   2   6  11        0.21        4.82      4.00 o 
   3   6  11      473.49      458.57     13.65 o 
   4   6  11        0.09        0.50      5.40 o 
   5   6  11       15.13       -1.42      6.17 o 
   6   6  11        4.24       -2.72      7.06 o 
   7   6  11      125.55      158.00     13.72 o 
   1   7  11      540.99      551.35     14.76 o 
   2   7  11      172.12      153.64      9.21 o 
   3   7  11        0.84        2.29      5.12 o 
   4   7  11       35.12       31.24      6.74 o 
   5   7  11      106.35       99.72      9.45 o 
   6   7  11        0.80       -2.08      7.56 o 
   7   7  11       84.42      117.48     14.50 o 
   0   8  11      151.98      121.15     11.44 o 
   1   8  11        2.72        8.25      4.99 o 
   2   8  11      174.95      149.87      9.61 o 
   3   8  11       20.51       22.24      6.28 o 
   4   8  11      224.82      232.38     12.93 o 
   5   8  11       44.86       42.11      8.98 o 
   6   8  11        3.25       -1.63      8.67 o 
   1   9  11       60.18       53.38      7.58 o 
   2   9  11      164.63      166.61     10.70 o 
   3   9  11        1.86       -1.31      6.26 o 
   4   9  11        0.30        2.56      6.69 o 
   5   9  11       27.73       23.88      9.02 o 
   0  10  11      333.62      358.75     20.44 o 
   1  10  11        0.05        3.78      6.10 o 
   2  10  11      237.00      252.35     15.31 o 
   3  10  11        0.05        0.31      6.96 o 
   4  10  11       43.50       58.80      9.59 o 
   1  11  11       61.04       67.43      9.19 o 
   2  11  11       30.06       38.25      8.48 o 
   0   0  12     4105.15     3839.86     73.92 o 
   1   0  12      747.33      607.90     12.89 o 
   2   0  12     9087.45     9317.82     93.50 o 
   3   0  12    16518.60    16960.60    164.56 o 
   4   0  12      472.40      534.41     16.71 o 
   5   0  12      275.47      249.83     18.81 o 
   6   0  12      143.50      155.03     16.76 o 
   7   0  12      240.05      174.27     19.24 o 
   8   0  12       61.16       66.44     15.21 o 
   9   0  12       32.59        8.94     14.20 o 
   1   1  12      136.16      144.34      4.77 o 
   2   1  12     1851.83     1904.23     19.24 o 
   3   1  12      119.31      113.95      5.48 o 
   4   1  12       51.29       48.86      4.40 o 
   5   1  12     1525.03     1517.59     21.94 o 
   6   1  12      637.17      643.90     17.72 o 
   7   1  12      579.15      540.59     26.78 o 
   8   1  12        5.00       -6.79      7.94 o 
   9   1  12        0.07       -7.18      8.90 o 
   0   2  12       19.58       15.43      3.58 o 
   1   2  12      103.16      114.82      4.25 o 
   2   2  12        0.22       -2.25      2.68 o 
   3   2  12     1639.29     1727.16     19.63 o 
   4   2  12      765.93      819.88     14.47 o 
   5   2  12       28.80       30.40      5.30 o 
   6   2  12       98.63       94.26      9.42 o 
   7   2  12       26.24       13.90     11.74 o 
   8   2  12       36.44       43.25     10.00 o 
   9   2  12       19.23        9.32     12.70 o 
   1   3  12      509.01      442.13      9.80 o 
   2   3  12       41.66       45.34      3.67 o 
   3   3  12        8.84        6.65      3.33 o 
   4   3  12       81.42       78.41      5.91 o 
   5   3  12      360.35      368.61     12.07 o 
   6   3  12      263.81      259.49     13.80 o 
   7   3  12       57.08       42.68      9.16 o 
   8   3  12        1.31       -5.25      8.42 o 
   0   4  12      186.13      209.88     10.73 o 
   1   4  12       36.99       62.62      5.13 o 
   2   4  12      103.49       95.09      4.60 o 
   3   4  12      404.50      360.18      9.47 o 
   4   4  12      188.43      195.60      8.55 o 
   5   4  12       14.72       19.34      5.43 o 
   6   4  12       50.38       41.28      9.70 o 
   7   4  12       20.64       15.48      7.57 o 
   8   4  12       45.24       51.46     10.76 o 
   1   5  12       12.83        2.69      3.21 o 
   2   5  12      182.00      193.65      7.88 o 
   3   5  12      559.81      557.98     13.24 o 
   4   5  12      236.21      268.67     12.00 o 
   5   5  12     1300.99     1348.34     23.97 o 
   6   5  12      513.12      479.53     21.96 o 
   7   5  12       15.92        5.60      7.60 o 
   8   5  12        0.78       -8.08     10.46 o 
   0   6  12       64.28       71.00      8.55 o 
   1   6  12      434.85      407.41     12.62 o 
   2   6  12      180.80      178.96     13.33 o 
   3   6  12      104.38      143.99     12.80 o 
   4   6  12      577.41      527.80     16.46 o 
   5   6  12       38.71       37.94      8.45 o 
   6   6  12      259.86      278.63     16.78 o 
   7   6  12       21.18       36.46      9.63 o 
   1   7  12      200.73      170.41      8.79 o 
   2   7  12       50.49       49.16      6.67 o 
   3   7  12       40.56       40.09      6.57 o 
   4   7  12       78.25       86.57      8.70 o 
   5   7  12       16.92        6.46      6.38 o 
   6   7  12      107.25      117.51     12.50 o 
   7   7  12       30.67       13.44      9.31 o 
   0   8  12        0.00       -4.10      6.63 o 
   1   8  12      402.59      419.78     14.96 o 
   2   8  12       13.99       14.37      5.83 o 
   3   8  12      141.85      135.85     10.30 o 
   4   8  12        0.68        2.87      6.03 o 
   5   8  12       58.29       54.80      9.51 o 
   6   8  12       88.25       83.83     11.93 o 
   1   9  12      312.64      325.27     14.01 o 
   2   9  12       31.55       35.20      6.93 o 
   3   9  12       13.77       15.08      6.82 o 
   4   9  12       41.93       50.11     11.33 o 
   5   9  12        8.21       19.27      8.52 o 
   0  10  12        0.00       -0.54      9.00 o 
   1  10  12      125.77      137.96     10.32 o 
   2  10  12       63.09       73.89     13.24 o 
   3  10  12        8.89       16.09      7.31 o 
   4  10  12        2.94        1.73      7.49 o 
   1  11  12       24.25       27.74      8.44 o 
   1   1  13     1029.37     1015.57     13.87 o 
   2   1  13       76.05       90.63      4.55 o 
   3   1  13      293.73      307.31      8.18 o 
   4   1  13       98.48      116.08      5.61 o 
   5   1  13      119.63      129.41      9.77 o 
   6   1  13       10.70       -1.55      5.75 o 
   7   1  13       18.03        3.79      7.79 o 
   8   1  13        1.94       17.67      9.16 o 
   9   1  13        1.11       -4.45      9.13 o 
   0   2  13     1326.11     1195.76     18.23 o 
   1   2  13      266.44      199.60      5.46 o 
   2   2  13     1167.79     1063.78     14.23 o 
   3   2  13     1489.74     1465.71     17.30 o 
   4   2  13      252.71      276.84      9.19 o 
   5   2  13      109.25      124.25      8.54 o 
   6   2  13      277.31      283.26     13.12 o 
   7   2  13      370.36      380.15     17.20 o 
   8   2  13        0.75        0.78      7.78 o 
   9   2  13       11.23        6.08     10.03 o 
   1   3  13     2174.24     2231.38     20.49 o 
   2   3  13       95.15       75.25      4.62 o 
   3   3  13      402.44      448.42     11.05 o 
   4   3  13      324.50      368.13     10.57 o 
   5   3  13       19.04       17.84      5.10 o 
   6   3  13      102.62      146.01     10.16 o 
   7   3  13        0.00        1.87      6.54 o 
   8   3  13        2.43        2.58      8.19 o 
   0   4  13     1049.09     1010.45     21.81 o 
   1   4  13       58.54       60.59      4.83 o 
   2   4  13       24.17       25.07      3.65 o 
   3   4  13        8.40        5.87      3.62 o 
   4   4  13      650.71      665.93     14.08 o 
   5   4  13       18.72       19.38      5.10 o 
   6   4  13       20.15       28.14      7.05 o 
   7   4  13      154.07      143.30     13.24 o 
   8   4  13        8.12       -6.75      8.62 o 
   1   5  13      179.94      150.36      7.25 o 
   2   5  13      269.05      272.14     13.11 o 
   3   5  13      367.16      368.43     12.29 o 
   4   5  13       53.02       37.81      6.51 o 
   5   5  13      189.16      183.52     11.82 o 
   6   5  13      176.50      201.48     14.21 o 
   7   5  13        6.07        5.05      9.02 o 
   8   5  13       42.59       11.14     11.73 o 
   0   6  13      254.97      294.46     14.78 o 
   1   6  13      357.28      350.69     11.82 o 
   2   6  13       69.78       51.11      6.43 o 
   3   6  13      159.10      193.89     10.02 o 
   4   6  13      347.28      312.62     13.55 o 
   5   6  13       98.30       83.33      8.41 o 
   6   6  13       66.06       53.19      9.96 o 
   7   6  13        2.57        6.96      9.77 o 
   1   7  13        4.51        5.96      4.76 o 
   2   7  13        0.61       -1.29      4.85 o 
   3   7  13       53.67       79.29      7.80 o 
   4   7  13       62.84       58.23     10.75 o 
   5   7  13        0.13        3.76      6.38 o 
   6   7  13       13.54       -2.97      7.87 o 
   7   7  13        2.34       13.01      9.07 o 
   0   8  13      316.41      296.32     17.09 o 
   1   8  13       21.99       41.30      6.77 o 
   2   8  13      684.29      737.20     18.74 o 
   3   8  13      808.21      775.06     19.78 o 
   4   8  13       10.14       11.24      6.60 o 
   5   8  13      108.37       99.00     10.21 o 
   6   8  13        6.50        3.45      8.43 o 
   1   9  13        9.73        7.04      5.86 o 
   2   9  13        5.10        3.34      6.59 o 
   3   9  13        3.02       14.15      6.81 o 
   4   9  13       13.15       40.68      8.32 o 
   5   9  13       19.61       10.50     12.27 o 
   0  10  13        6.95       11.24     10.69 o 
   1  10  13       16.64       21.95      6.99 o 
   2  10  13       20.81       24.92      6.96 o 
   3  10  13        5.53        7.16      7.52 o 
   1  11  13       18.11       28.53      8.62 o 
   0   0  14      471.79      426.30     15.15 o 
   1   0  14     2193.06     2027.11     29.22 o 
   2   0  14     1341.61     1595.53     24.92 o 
   3   0  14      452.83      550.62     12.23 o 
   4   0  14      238.29      261.93     15.69 o 
   5   0  14      881.00     1013.92     31.32 o 
   6   0  14      478.37      497.01     28.72 o 
   7   0  14       13.67       15.07     11.33 o 
   8   0  14       77.47      104.87     23.67 o 
   9   0  14       34.23       34.74     15.74 o 
   1   1  14      379.31      312.35      6.77 o 
   2   1  14     3181.37     3045.65     27.97 o 
   3   1  14     1621.41     1550.29     17.81 o 
   4   1  14        8.61        1.85      3.61 o 
   5   1  14       18.09        8.42      5.67 o 
   6   1  14        8.69        7.25      6.72 o 
   7   1  14      148.92      107.56     11.67 o 
   8   1  14      177.44      195.30     17.25 o 
   9   1  14      163.57      162.54     15.30 o 
   0   2  14      149.35      147.14      7.15 o 
   1   2  14       19.41       21.99      3.33 o 
   2   2  14     1268.91     1412.74     16.58 o 
   3   2  14      506.47      553.27     10.42 o 
   4   2  14       16.12       11.80      4.80 o 
   5   2  14      189.89      199.59     11.47 o 
   6   2  14        0.28       -1.69      5.94 o 
   7   2  14        0.65       -0.54      6.95 o 
   8   2  14        2.06       -2.43      8.22 o 
   1   3  14       17.63       19.90      2.76 o 
   2   3  14      563.50      494.85     12.87 o 
   3   3  14      364.33      377.47      9.52 o 
   4   3  14       44.28       35.17      5.04 o 
   5   3  14      163.99      155.43      8.94 o 
   6   3  14       87.28       62.73      8.08 o 
   7   3  14        8.82        0.52      7.06 o 
   8   3  14        0.00       -1.37      8.29 o 
   0   4  14      848.98      886.38     21.78 o 
   1   4  14     1200.53     1147.45     16.33 o 
   2   4  14      208.50      215.74      9.08 o 
   3   4  14        0.03       -1.14      3.83 o 
   4   4  14      259.72      268.94     10.74 o 
   5   4  14      844.65      796.21     16.76 o 
   6   4  14        2.99       -5.58      6.43 o 
   7   4  14       17.10       16.18     10.13 o 
   8   4  14        2.20      -12.77      9.53 o 
   1   5  14       21.56       21.83      4.32 o 
   2   5  14      695.47      637.61     14.04 o 
   3   5  14      154.67      126.02      7.97 o 
   4   5  14      157.59      171.32     10.23 o 
   5   5  14       31.56       49.66      7.39 o 
   6   5  14        4.41       13.86      7.68 o 
   7   5  14       30.76       28.19     10.79 o 
   8   5  14       61.98       51.77     16.89 o 
   0   6  14      156.64      135.95     11.00 o 
   1   6  14      406.45      377.51     12.69 o 
   2   6  14      971.43     1104.75     22.49 o 
   3   6  14      389.74      447.52     14.39 o 
   4   6  14      102.34      123.30     13.10 o 
   5   6  14       36.10       31.13      7.10 o 
   6   6  14       14.29        7.20      7.60 o 
   7   6  14      103.56      110.69     14.49 o 
   1   7  14      433.95      483.30     16.30 o 
   2   7  14      391.14      372.54     13.74 o 
   3   7  14      474.07      483.02     17.08 o 
   4   7  14       52.53       46.59      7.69 o 
   5   7  14       12.59       14.85      7.31 o 
   6   7  14       62.18       74.51     11.35 o 
   7   7  14        7.22        3.19     10.25 o 
   0   8  14      884.62      879.86     33.61 o 
   1   8  14      263.07      253.67     12.90 o 
   2   8  14      180.52      188.98     12.94 o 
   3   8  14        9.20       13.46      6.44 o 
   4   8  14       21.66       19.96      6.80 o 
   5   8  14       31.28       26.73      7.83 o 
   6   8  14       12.19       12.61      9.17 o 
   1   9  14        3.07        4.78      5.99 o 
   2   9  14        1.82        8.63      6.05 o 
   3   9  14      112.24      133.37     11.67 o 
   4   9  14        1.07        2.50      6.60 o 
   5   9  14      181.82      245.47     18.29 o 
   0  10  14       97.38       85.72     14.61 o 
   1  10  14      139.78      134.71     11.37 o 
   2  10  14       27.45       36.94      7.73 o 
   3  10  14       70.48       71.52      9.60 o 
   1   1  15      106.38       99.48      4.64 o 
   2   1  15     1634.49     1635.65     18.24 o 
   3   1  15      254.47      245.56      7.62 o 
   4   1  15        1.22        3.62      4.31 o 
   5   1  15      132.36      146.89      9.55 o 
   6   1  15       13.47       24.59      6.53 o 
   7   1  15       77.34       83.87     10.00 o 
   8   1  15       14.41       10.70      8.95 o 
   0   2  15     1700.79     1828.32     27.53 o 
   1   2  15      975.06     1018.37     13.10 o 
   2   2  15      415.52      477.31      9.48 o 
   3   2  15      408.86      396.77      9.51 o 
   4   2  15       67.05       62.84      5.65 o 
   5   2  15      335.25      307.15     12.73 o 
   6   2  15       58.01       40.32      7.59 o 
   7   2  15        2.26       -8.06      6.18 o 
   8   2  15       25.41       15.74      9.44 o 
   1   3  15      697.71      667.77     10.64 o 
   2   3  15     1909.06     1967.75     21.26 o 
   3   3  15      315.11      333.33      9.80 o 
   4   3  15      450.12      439.06     11.85 o 
   5   3  15       24.52       29.33      6.31 o 
   6   3  15        3.31        2.71      5.82 o 
   7   3  15       30.76       43.50     11.67 o 
   8   3  15      167.60      188.94     19.55 o 
   0   4  15     2969.04     2950.78     47.83 o 
   1   4  15     1540.15     1567.96     20.07 o 
   2   4  15       14.92       17.61      4.69 o 
   3   4  15       39.19       36.26      5.50 o 
   4   4  15      223.17      224.28     10.84 o 
   5   4  15      263.97      244.21     13.03 o 
   6   4  15       15.82       10.40      8.11 o 
   7   4  15       16.60        9.30      9.47 o 
   8   4  15        7.13       -0.28     12.61 o 
   1   5  15      118.51      120.59      7.62 o 
   2   5  15       11.70       13.59      4.88 o 
   3   5  15       14.68       12.93      5.15 o 
   4   5  15     1473.42     1410.23     25.88 o 
   5   5  15      304.24      297.24     16.97 o 
   6   5  15       62.44       57.13     11.08 o 
   7   5  15       68.74       42.86     11.56 o 
   0   6  15      271.80      246.15     13.69 o 
   1   6  15      347.66      377.21     13.11 o 
   2   6  15        2.97        3.69      5.07 o 
   3   6  15       52.80       34.26      6.21 o 
   4   6  15      229.51      205.98     11.60 o 
   5   6  15      145.65      154.90     12.13 o 
   6   6  15       28.83       38.28      9.39 o 
   7   6  15       13.72        5.98     10.68 o 
   1   7  15      452.34      437.32     14.55 o 
   2   7  15        4.14        3.47      5.13 o 
   3   7  15      320.26      338.77     15.27 o 
   4   7  15      288.24      318.25     16.59 o 
   5   7  15       46.69       19.13      7.48 o 
   6   7  15        0.76        6.73      8.33 o 
   0   8  15      602.39      587.01     26.28 o 
   1   8  15        0.61        3.43      5.88 o 
   2   8  15      170.02      136.89      9.71 o 
   3   8  15      101.64       74.91      8.91 o 
   4   8  15        5.22       12.60      7.49 o 
   5   8  15        4.33       11.19      7.19 o 
   6   8  15       20.41       12.73      9.94 o 
   1   9  15       56.72       72.99      8.99 o 
   2   9  15       75.30       70.31      8.39 o 
   3   9  15      145.53      175.77     12.21 o 
   4   9  15        4.26        1.39      7.06 o 
   0  10  15        0.19        4.67     10.46 o 
   1  10  15        5.60       12.43      7.37 o 
   2  10  15        6.45       -0.97      6.60 o 
   3  10  15       29.06       33.93      9.42 o 
   0   0  16      902.39      813.47     22.29 o 
   1   0  16        0.00       -3.12      4.23 o 
   2   0  16     6502.73     6641.81     85.78 o 
   3   0  16     1721.36     1670.81     29.26 o 
   4   0  16      102.08      134.69     15.72 o 
   5   0  16      424.08      402.10     23.00 o 
   6   0  16      467.15      409.44     22.38 o 
   7   0  16      165.98      122.62     17.63 o 
   8   0  16       32.37       44.00     15.73 o 
   1   1  16     1387.97     1294.51     18.05 o 
   2   1  16      159.73      180.24      7.48 o 
   3   1  16      298.65      298.13      8.56 o 
   4   1  16      106.27      122.47     11.04 o 
   5   1  16        5.91        2.79      5.76 o 
   6   1  16      129.28      129.12     13.24 o 
   7   1  16       10.22       11.76      7.73 o 
   8   1  16      117.41      125.60     13.48 o 
   0   2  16      439.81      456.30     11.67 o 
   1   2  16       76.62       84.51      4.32 o 
   2   2  16     1616.24     1564.66     18.27 o 
   3   2  16      657.90      669.77     11.88 o 
   4   2  16        2.46        2.86      4.03 o 
   5   2  16      151.97      179.13     11.31 o 
   6   2  16      339.47      336.57     15.84 o 
   7   2  16       41.27       34.92      8.39 o 
   8   2  16        1.77        3.78      8.99 o 
   1   3  16       10.21        4.83      2.94 o 
   2   3  16     1230.18     1195.19     15.77 o 
   3   3  16       56.49       66.02      5.17 o 
   4   3  16      507.08      541.71     12.77 o 
   5   3  16      217.89      211.27     11.36 o 
   6   3  16      147.66      123.45     10.58 o 
   7   3  16        1.57        0.08      8.29 o 
   8   3  16        0.27        0.49      9.78 o 
   0   4  16      414.28      493.86     15.60 o 
   1   4  16       60.60       83.01      6.34 o 
   2   4  16      159.19      139.93      8.03 o 
   3   4  16        0.02        2.66      4.35 o 
   4   4  16       12.98       27.99      6.19 o 
   5   4  16      267.10      295.16     14.40 o 
   6   4  16       38.24       23.73      8.26 o 
   7   4  16       43.23       32.80     10.64 o 
   8   4  16        2.51        4.90     14.04 o 
   1   5  16        6.23        3.75      4.30 o 
   2   5  16       99.76      106.40      8.19 o 
   3   5  16      341.00      382.86     14.05 o 
   4   5  16      533.87      567.64     17.68 o 
   5   5  16       18.38       18.54      6.68 o 
   6   5  16       25.01        6.75      8.69 o 
   7   5  16       99.06       67.45     12.75 o 
   0   6  16       13.94       39.82      7.91 o 
   1   6  16      133.90      112.47      8.08 o 
   2   6  16      325.41      301.49     12.33 o 
   3   6  16      150.24      125.31      8.89 o 
   4   6  16       26.30       30.95      6.65 o 
   5   6  16      137.56      133.77     10.19 o 
   6   6  16        0.73       13.97      9.13 o 
   7   6  16       10.81       14.02     10.23 o 
   1   7  16      738.97      703.56     17.58 o 
   2   7  16       79.21       75.58      7.67 o 
   3   7  16        4.86        1.84      5.78 o 
   4   7  16        8.42       15.95      6.85 o 
   5   7  16        0.15       -7.53      6.40 o 
   6   7  16        1.36       -0.19      8.52 o 
   0   8  16      317.64      329.13     20.93 o 
   1   8  16      172.48      180.32     11.51 o 
   2   8  16        3.92        5.82      5.82 o 
   3   8  16        1.87       -0.55      6.21 o 
   4   8  16       19.71       27.57      7.33 o 
   5   8  16        3.16        4.01      7.54 o 
   1   9  16       16.36       14.18      7.15 o 
   2   9  16       51.91       47.30      7.65 o 
   3   9  16        0.98        2.38      6.61 o 
   4   9  16        5.39        1.70      7.14 o 
   0  10  16      150.74      151.96     17.33 o 
   1  10  16       32.83       25.48      8.01 o 
   2  10  16       81.06       82.15     10.71 o 
   3  10  16        4.52       11.24      7.69 o 
   1   1  17      100.70       84.93      4.57 o 
   2   1  17       35.52       32.89      3.98 o 
   3   1  17      369.82      386.23     12.09 o 
   4   1  17        2.59        2.29      5.40 o 
   5   1  17      268.92      265.57     12.58 o 
   6   1  17       86.60      100.33      9.46 o 
   7   1  17       15.88        3.29      7.20 o 
   8   1  17        8.08       -1.98      8.53 o 
   0   2  17      207.11      274.59     10.27 o 
   1   2  17       22.00       19.33      3.12 o 
   2   2  17     1486.47     1461.20     17.81 o 
   3   2  17     1053.04     1027.30     15.09 o 
   4   2  17      140.38      142.02      8.32 o 
   5   2  17       38.81       50.01      7.09 o 
   6   2  17       41.88       39.75      7.77 o 
   7   2  17        5.37       14.66      7.99 o 
   8   2  17      164.27      170.37     14.98 o 
   1   3  17      776.92      774.89     14.60 o 
   2   3  17        8.00       21.27      4.53 o 
   3   3  17       19.70       13.37      4.46 o 
   4   3  17        1.98        0.41      4.55 o 
   5   3  17       57.48       74.14      8.75 o 
   6   3  17        5.69        3.09      6.46 o 
   7   3  17       12.64       29.36      9.24 o 
   8   3  17        5.56        6.41     11.81 o 
   0   4  17       32.49       19.86      6.08 o 
   1   4  17        0.09       -4.48      3.82 o 
   2   4  17      102.35      123.21      7.64 o 
   3   4  17      114.79      127.08      8.10 o 
   4   4  17      130.65      100.77      8.39 o 
   5   4  17       77.10       83.61     10.32 o 
   6   4  17       26.55        5.60      6.77 o 
   7   4  17        0.32       -5.85      8.77 o 
   8   4  17        4.18       17.01     12.16 o 
   1   5  17      177.87      179.24      9.26 o 
   2   5  17        9.68        3.86      4.74 o 
   3   5  17       26.54       23.25      5.88 o 
   4   5  17       55.30       39.72      8.87 o 
   5   5  17      458.99      464.35     21.70 o 
   6   5  17      100.80       66.54     11.64 o 
   7   5  17        8.12        4.00      9.91 o 
   0   6  17       42.84       30.60      9.32 o 
   1   6  17       71.78       80.52      7.51 o 
   2   6  17      179.99      171.54      9.80 o 
   3   6  17       10.33        8.82      6.68 o 
   4   6  17       28.33       13.18      6.37 o 
   5   6  17        3.40       -2.88      5.97 o 
   6   6  17       19.12       13.90      9.62 o 
   7   6  17       68.14       85.68     19.40 o 
   1   7  17       11.93        2.88      5.24 o 
   2   7  17      160.57      179.93     10.44 o 
   3   7  17        4.24        1.78      8.08 o 
   4   7  17       50.32       50.68      7.79 o 
   5   7  17      257.85      326.59     15.50 o 
   6   7  17       41.56       27.53     11.24 o 
   0   8  17      227.39      184.88     17.25 o 
   1   8  17       60.73       67.42      9.13 o 
   2   8  17       26.97       23.04      6.40 o 
   3   8  17       74.37       62.52      8.59 o 
   4   8  17       26.89       12.67      7.13 o 
   5   8  17        7.93        5.49      7.80 o 
   1   9  17        6.47        5.55      7.23 o 
   2   9  17        5.95        8.67      6.46 o 
   3   9  17        7.22       24.65      7.85 o 
   4   9  17        3.54       16.61      7.84 o 
   0  10  17       13.32       21.96     10.91 o 
   1  10  17        0.15       -9.73      6.49 o 
   2  10  17       34.29       44.97     10.67 o 
   0   0  18       76.52       84.43      9.59 o 
   1   0  18     2665.99     2620.86     40.23 o 
   2   0  18      220.25      155.23     10.25 o 
   3   0  18     1405.87     1311.20     26.23 o 
   4   0  18       12.67       25.77      8.85 o 
   5   0  18      687.06      647.41     34.83 o 
   6   0  18      474.76      462.56     24.51 o 
   7   0  18      159.16      192.66     21.47 o 
   8   0  18        0.39        3.41     15.87 o 
   1   1  18       60.00       62.82      4.21 o 
   2   1  18      769.93      759.94     15.14 o 
   3   1  18      235.10      251.62      9.27 o 
   4   1  18       49.22       51.91      8.38 o 
   5   1  18        3.00        2.24      5.71 o 
   6   1  18      589.34      539.04     18.55 o 
   7   1  18        5.46       -4.84      7.67 o 
   8   1  18       21.84       19.48      9.40 o 
   0   2  18       10.99        9.77      4.50 o 
   1   2  18      376.77      404.26      8.44 o 
   2   2  18      614.87      635.19     13.76 o 
   3   2  18       61.19       55.13      5.23 o 
   4   2  18       39.35       49.05      6.22 o 
   5   2  18      397.82      403.13     15.29 o 
   6   2  18      292.65      291.28     14.03 o 
   7   2  18       21.64        5.06      9.06 o 
   8   2  18       11.31       14.26      9.33 o 
   1   3  18       25.22       35.39      5.12 o 
   2   3  18        3.50        5.62      3.83 o 
   3   3  18      129.90      144.84      8.16 o 
   4   3  18        9.60        2.96      5.68 o 
   5   3  18       71.20       66.09      9.41 o 
   6   3  18        2.78        2.70      7.40 o 
   7   3  18        6.63        3.50      9.37 o 
   8   3  18        4.71       16.46     12.22 o 
   0   4  18        7.19       -3.23      5.35 o 
   1   4  18        2.62        3.85      4.15 o 
   2   4  18      647.51      685.13     15.92 o 
   3   4  18       94.59       91.14      7.85 o 
   4   4  18      965.25      971.94     20.33 o 
   5   4  18      228.18      202.44     15.44 o 
   6   4  18        1.83       -3.72      7.75 o 
   7   4  18       77.49       49.67     12.13 o 
   1   5  18        0.07       -2.63      4.37 o 
   2   5  18       52.50       53.09      6.97 o 
   3   5  18      154.60      149.34      9.34 o 
   4   5  18       79.82       66.74      8.02 o 
   5   5  18       78.64       86.51     10.79 o 
   6   5  18       14.40       11.34      8.19 o 
   7   5  18       29.87       38.81     12.18 o 
   0   6  18      310.13      348.44     21.31 o 
   1   6  18       13.54        7.12      5.23 o 
   2   6  18      157.77      176.58     11.02 o 
   3   6  18      471.91      495.11     16.52 o 
   4   6  18      265.08      274.48     13.62 o 
   5   6  18       72.61       66.37      8.71 o 
   6   6  18        0.06       -3.78      8.58 o 
   1   7  18       61.02       75.63     10.04 o 
   2   7  18      182.11      156.27     10.73 o 
   3   7  18       35.28       50.39      8.17 o 
   4   7  18        2.00       -3.85      6.03 o 
   5   7  18       18.28       19.59      7.47 o 
   6   7  18       14.41        8.09     10.29 o 
   0   8  18       73.65       71.52     12.85 o 
   1   8  18      117.90      110.30      9.90 o 
   2   8  18       21.29       14.15      6.19 o 
   3   8  18       13.10       10.95      6.46 o 
   4   8  18        4.06        7.84      7.18 o 
   5   8  18       26.10       23.03      8.62 o 
   1   9  18       10.35        3.73      7.03 o 
   2   9  18       37.46       31.32      8.07 o 
   3   9  18       18.61       12.66      7.47 o 
   4   9  18        2.98       15.31      7.44 o 
   0  10  18       45.73       49.57     13.12 o 
   1  10  18       40.88       36.49      8.85 o 
   1   1  19       37.87       28.68      4.23 o 
   2   1  19      223.17      206.65      7.61 o 
   3   1  19      313.55      319.61     11.10 o 
   4   1  19       77.13       68.04      6.79 o 
   5   1  19       41.20       28.81      7.13 o 
   6   1  19        5.81        5.10      6.60 o 
   7   1  19        5.10       -0.53      7.71 o 
   8   1  19       46.98       24.49     10.06 o 
   0   2  19     2411.80     2371.47     32.82 o 
   1   2  19       13.60       11.35      4.13 o 
   2   2  19      360.24      457.23     10.86 o 
   3   2  19       21.60       37.79      5.12 o 
   4   2  19       40.47       46.32      6.35 o 
   5   2  19       77.16       81.93      8.41 o 
   6   2  19       20.86       24.47      7.46 o 
   7   2  19       27.89       19.33      9.11 o 
   8   2  19       17.69        4.53     10.62 o 
   1   3  19       15.19       23.36      4.78 o 
   2   3  19       94.64      109.73      8.49 o 
   3   3  19      399.46      394.39     12.69 o 
   4   3  19      442.96      444.51     16.50 o 
   5   3  19       42.10       52.11      9.19 o 
   6   3  19        8.02       13.48      7.68 o 
   7   3  19        2.27       12.13      9.67 o 
   8   3  19      111.47      107.79     17.08 o 
   0   4  19       80.78       83.02     10.68 o 
   1   4  19      623.02      628.42     15.35 o 
   2   4  19      345.88      361.22     13.62 o 
   3   4  19      650.11      676.37     15.36 o 
   4   4  19      480.58      496.40     17.98 o 
   5   4  19        7.57       -4.01      7.04 o 
   6   4  19       79.84       64.77     10.59 o 
   7   4  19        5.67       -3.78      9.32 o 
   1   5  19       24.57       30.17      7.09 o 
   2   5  19        0.23        3.75      4.76 o 
   3   5  19      369.99      330.69     16.93 o 
   4   5  19      213.87      222.92     11.98 o 
   5   5  19       39.75       28.81      8.68 o 
   6   5  19        4.69       16.08     11.50 o 
   7   5  19       57.06       66.40     13.93 o 
   0   6  19      185.91      189.56     16.06 o 
   1   6  19       34.46       30.72      6.22 o 
   2   6  19        2.96        2.18      5.00 o 
   3   6  19      125.72      140.61     12.10 o 
   4   6  19       14.00       20.09      7.08 o 
   5   6  19       41.41       26.30      9.13 o 
   6   6  19        3.33       21.67     10.50 o 
   1   7  19       51.25       42.55      8.02 o 
   2   7  19       36.68       25.89      7.75 o 
   3   7  19       12.15       14.67      6.67 o 
   4   7  19        2.90       -2.04      6.03 o 
   5   7  19       14.33       26.33      8.93 o 
   6   7  19        7.72        1.30     10.27 o 
   0   8  19       44.86       43.09     15.95 o 
   1   8  19       53.98       34.49      7.62 o 
   2   8  19       37.54       23.78      7.28 o 
   3   8  19       32.23       32.75      7.70 o 
   4   8  19       48.13       56.39      8.87 o 
   5   8  19        0.09        7.23      7.84 o 
   1   9  19       41.05       36.93      8.42 o 
   2   9  19        2.45       10.10      7.50 o 
   3   9  19       13.20       14.09      7.53 o 
   0  10  19       68.71      108.98     25.73 o 
   1  10  19       11.06       13.94      8.01 o 
   0   0  20      154.86      203.21     14.39 o 
   1   0  20      138.24      161.54      9.13 o 
   2   0  20       30.82       40.43      7.16 o 
   3   0  20      948.16      879.98     26.60 o 
   4   0  20     1806.93     1995.86     48.60 o 
   5   0  20      182.01      264.06     19.88 o 
   6   0  20      481.02      447.39     36.13 o 
   7   0  20       30.09       37.46     14.17 o 
   8   0  20       13.65       12.65     13.86 o 
   1   1  20       77.25       59.62      5.06 o 
   2   1  20      340.37      349.77      9.72 o 
   3   1  20        0.19        3.99      4.43 o 
   4   1  20     1203.12     1240.12     22.69 o 
   5   1  20      444.30      446.21     16.47 o 
   6   1  20       21.39        5.61      8.21 o 
   7   1  20        0.07        0.50      7.12 o 
   8   1  20      123.00      116.70     13.85 o 
   0   2  20      416.72      470.94     15.64 o 
   1   2  20      315.28      349.25     11.04 o 
   2   2  20      206.81      205.44      8.29 o 
   3   2  20      173.19      153.47      8.00 o 
   4   2  20      119.38      119.21     10.84 o 
   5   2  20        3.10        4.31      6.84 o 
   6   2  20       28.51       30.21      8.37 o 
   7   2  20       28.16       36.34     10.13 o 
   8   2  20        3.53       10.27     10.99 o 
   1   3  20       50.90       55.24      6.04 o 
   2   3  20       54.61       45.66      5.78 o 
   3   3  20       46.85       47.59      6.23 o 
   4   3  20      123.32      121.99     10.01 o 
   5   3  20        0.82      -10.10      6.73 o 
   6   3  20        3.84       -2.86      7.45 o 
   7   3  20       11.85       20.45     10.81 o 
   0   4  20       30.00       26.18      8.56 o 
   1   4  20       13.41       15.62      5.11 o 
   2   4  20       24.77       44.58      6.74 o 
   3   4  20       83.43       70.22      7.31 o 
   4   4  20      473.37      541.77     22.83 o 
   5   4  20        0.02       -1.64      7.40 o 
   6   4  20        2.01       -7.27      7.67 o 
   7   4  20        0.92        5.78     10.84 o 
   1   5  20       57.73       43.55      6.32 o 
   2   5  20      447.13      440.16     14.39 o 
   3   5  20      163.29      167.27     10.70 o 
   4   5  20      168.70      170.53     14.57 o 
   5   5  20       10.74       -5.59      7.21 o 
   6   5  20       63.52       85.92     11.91 o 
   7   5  20        9.66        5.97     11.41 o 
   0   6  20      830.19      819.88     31.48 o 
   1   6  20       45.26       40.78      7.53 o 
   2   6  20       98.21      115.81      8.88 o 
   3   6  20      289.90      285.09     13.75 o 
   4   6  20       28.83       45.58      8.36 o 
   5   6  20      157.10      168.68     14.37 o 
   6   6  20       12.17       19.43     10.50 o 
   1   7  20      505.88      487.60     19.67 o 
   2   7  20        2.51        6.53      5.87 o 
   3   7  20      127.89      129.01     10.51 o 
   4   7  20        0.00        9.51      6.94 o 
   5   7  20        1.57       -1.79      8.03 o 
   0   8  20      993.25     1019.87     38.10 o 
   1   8  20        3.95       10.23      6.90 o 
   2   8  20       45.34       40.07      8.08 o 
   3   8  20       30.35       30.99      7.74 o 
   4   8  20        3.00       16.02      7.54 o 
   1   9  20       41.04       26.31      7.93 o 
   2   9  20      161.67      184.93     14.28 o 
   3   9  20       37.83       44.32      9.65 o 
   1   1  21        2.63        7.93      3.77 o 
   2   1  21        1.80       -5.54      3.69 o 
   3   1  21       17.19       15.33      5.05 o 
   4   1  21      201.46      205.41     11.45 o 
   5   1  21       18.39        5.98      6.64 o 
   6   1  21       44.38       46.47      8.49 o 
   7   1  21        3.54        5.80      7.55 o 
   0   2  21       66.76       65.06      7.64 o 
   1   2  21       27.97       36.73      5.38 o 
   2   2  21       67.35       50.16      6.57 o 
   3   2  21        1.87       10.57      5.55 o 
   4   2  21     1059.04     1124.61     23.45 o 
   5   2  21        2.27       -1.03      7.19 o 
   6   2  21       16.93       11.84      7.90 o 
   7   2  21        0.80       -0.46     12.56 o 
   1   3  21      102.15      104.91      7.43 o 
   2   3  21        4.09        8.38      4.83 o 
   3   3  21      127.70      144.74      9.66 o 
   4   3  21        6.57        5.04      6.03 o 
   5   3  21        3.39        3.80      7.44 o 
   6   3  21        7.51       14.15      8.35 o 
   7   3  21        0.10       -2.40      9.58 o 
   0   4  21      533.80      512.73     21.89 o 
   1   4  21       87.26       80.80      7.76 o 
   2   4  21        3.23        7.42      5.17 o 
   3   4  21      362.98      334.57     13.91 o 
   4   4  21       25.55       32.23      7.96 o 
   5   4  21        4.49       -0.43      7.49 o 
   6   4  21       12.90       22.30      9.37 o 
   7   4  21       22.47       52.55     12.62 o 
   1   5  21       35.52       25.83      6.86 o 
   2   5  21       44.77       43.17      6.73 o 
   3   5  21       51.61       47.43      7.26 o 
   4   5  21      463.15      443.48     17.76 o 
   5   5  21        0.10        3.01      7.49 o 
   6   5  21        0.20        6.88      8.73 o 
   0   6  21      157.17      158.07     15.28 o 
   1   6  21       59.48       59.20      7.77 o 
   2   6  21      106.32      110.82      8.90 o 
   3   6  21      142.02      133.30     10.24 o 
   4   6  21      174.98      157.71     12.29 o 
   5   6  21       29.32       14.71     10.00 o 
   6   6  21        2.21       -3.86      8.37 o 
   1   7  21        1.45       11.05      6.28 o 
   2   7  21      250.19      221.91     13.57 o 
   3   7  21        8.02        5.28      6.56 o 
   4   7  21      148.76      152.78     11.68 o 
   5   7  21      103.57      110.43     13.12 o 
   0   8  21      302.84      281.11     22.22 o 
   1   8  21       17.22        5.04      6.97 o 
   2   8  21      128.92      103.62     10.30 o 
   3   8  21        4.17       -7.79      6.80 o 
   4   8  21      115.61       97.47     11.80 o 
   1   9  21        1.73        0.15      7.03 o 
   2   9  21       17.26       16.39      9.04 o 
   0   0  22       58.67       57.55      9.92 o 
   1   0  22      132.35      147.02     10.82 o 
   2   0  22      237.00      229.73     13.34 o 
   3   0  22     1079.48     1200.72     31.71 o 
   4   0  22      280.17      314.06     23.13 o 
   5   0  22        5.41        3.04      9.75 o 
   6   0  22        5.66        6.12     10.54 o 
   7   0  22       68.85       72.98     13.88 o 
   1   1  22      224.38      264.37      9.58 o 
   2   1  22        4.89       10.68      4.15 o 
   3   1  22      134.19      140.16      9.04 o 
   4   1  22     1230.42     1183.10     22.96 o 
   5   1  22       44.04       35.93      7.08 o 
   6   1  22       46.25       38.20      8.37 o 
   7   1  22        0.03       -0.29      8.03 o 
   0   2  22       91.92       90.41     13.15 o 
   1   2  22       34.67       35.79      6.04 o 
   2   2  22        2.65       -4.97      4.86 o 
   3   2  22     1110.48     1113.16     23.00 o 
   4   2  22      217.89      196.25     13.67 o 
   5   2  22        0.66       -2.63      7.22 o 
   6   2  22       18.50       21.49      9.31 o 
   7   2  22       14.28       15.24     11.01 o 
   1   3  22      112.48      107.95      8.27 o 
   2   3  22      280.25      314.44     11.97 o 
   3   3  22        6.43       13.94      6.30 o 
   4   3  22      207.05      223.84     13.16 o 
   5   3  22       38.11       37.04      8.87 o 
   6   3  22        0.39        0.91      8.12 o 
   7   3  22        0.33        7.69     10.31 o 
   0   4  22        9.76        7.12      8.05 o 
   1   4  22        1.38        3.59      5.65 o 
   2   4  22      712.14      715.64     16.23 o 
   3   4  22      965.71      991.81     22.70 o 
   4   4  22        0.02       -2.64      6.60 o 
   5   4  22       11.90       14.72      8.69 o 
   6   4  22       18.00       19.56      9.34 o 
   7   4  22       11.92      -11.99     11.41 o 
   1   5  22        8.82       17.62      6.40 o 
   2   5  22      193.13      197.87     10.75 o 
   3   5  22       11.70       12.72      6.80 o 
   4   5  22       71.44       88.73     10.48 o 
   5   5  22        0.02       -4.36      7.41 o 
   6   5  22       49.36       17.91      9.47 o 
   0   6  22      675.00      633.55     26.55 o 
   1   6  22        0.65       10.38      6.57 o 
   2   6  22        2.20        9.29      6.49 o 
   3   6  22      296.67      344.07     15.21 o 
   4   6  22      120.25      131.82     11.82 o 
   5   6  22        0.14       -1.57      8.42 o 
   1   7  22       47.70       65.28      8.86 o 
   2   7  22      110.91      102.19     10.20 o 
   3   7  22        0.45        4.50      6.61 o 
   4   7  22        6.60        0.31      7.72 o 
   5   7  22        0.81        1.39      9.01 o 
   0   8  22      329.58      291.69     21.20 o 
   1   8  22        4.21       -3.45      6.68 o 
   2   8  22        6.57        7.44      7.71 o 
   3   8  22        1.00        4.53      7.46 o 
   4   8  22        0.61       -0.53      7.40 o 
   1   9  22        0.24        4.44      7.26 o 
   2   9  22       56.15       42.67     10.44 o 
   1   1  23        0.00       -2.68      3.97 o 
   2   1  23       18.94       11.17      4.47 o 
   3   1  23      302.36      312.76     11.46 o 
   4   1  23       78.96      101.86      9.21 o 
   5   1  23       23.83       23.93      7.75 o 
   6   1  23        5.80        4.23      7.71 o 
   7   1  23        5.90       -3.48      8.30 o 
   0   2  23      509.84      548.45     25.65 o 
   1   2  23        0.45        2.21      4.77 o 
   2   2  23        7.93       -0.58      5.48 o 
   3   2  23       22.19       33.38      6.83 o 
   4   2  23      425.19      424.76     19.22 o 
   5   2  23        4.67        9.09      8.11 o 
   6   2  23        1.24        3.01      8.35 o 
   7   2  23        3.77       -0.30      9.93 o 
   1   3  23      132.94      146.28     10.32 o 
   2   3  23       94.34       88.81      8.35 o 
   3   3  23      317.06      300.59     14.54 o 
   4   3  23       37.00       41.31      8.45 o 
   5   3  23       24.34       16.55      8.57 o 
   6   3  23       68.14       73.64     11.25 o 
   7   3  23       38.64       54.09     12.72 o 
   0   4  23      276.11      286.68     18.60 o 
   1   4  23       56.64       54.87      8.04 o 
   2   4  23       95.89       85.07      8.44 o 
   3   4  23      350.19      424.77     17.40 o 
   4   4  23      193.99      215.39     16.42 o 
   5   4  23       41.42       36.24     10.60 o 
   6   4  23       13.42       -3.21      8.71 o 
   1   5  23       62.47       67.83      8.70 o 
   2   5  23        2.66       -5.91      5.69 o 
   3   5  23      143.17      138.02     11.30 o 
   4   5  23        0.11        1.14      7.94 o 
   5   5  23       31.24       23.95      9.72 o 
   6   5  23        1.08        1.13      9.04 o 
   0   6  23       23.32       28.39     10.40 o 
   1   6  23       10.07        5.50      5.94 o 
   2   6  23      308.68      303.65     17.19 o 
   3   6  23       49.03       73.81      8.76 o 
   4   6  23      153.26      174.69     13.04 o 
   5   6  23        0.08       -7.95      9.48 o 
   1   7  23       97.86       97.51     10.11 o 
   2   7  23      142.36      161.99     12.29 o 
   3   7  23       34.53       23.22      8.31 o 
   4   7  23       21.04       24.71      9.08 o 
   0   8  23       30.91       37.28     11.95 o 
   1   8  23       71.37       36.53      9.02 o 
   2   8  23        0.91       -1.12      7.21 o 
   3   8  23       76.37       73.11     11.42 o 
   1   9  23        1.62       -3.80      7.39 o 
   0   0  24       27.43       46.67     23.86 o 
   1   0  24       90.32       89.61     11.05 o 
   2   0  24      131.70      175.89     12.49 o 
   3   0  24      323.72      316.97     19.45 o 
   4   0  24      278.56      251.46     22.93 o 
   5   0  24      325.78      327.14     21.69 o 
   6   0  24       45.59       45.22     12.66 o 
   7   0  24        7.10       -0.44     11.34 o 
   1   1  24       16.31       16.69      5.74 o 
   2   1  24      103.22      104.22      8.52 o 
   3   1  24        1.60        5.72      5.83 o 
   4   1  24      370.07      358.73     17.76 o 
   5   1  24       27.64       22.59      9.09 o 
   6   1  24      116.66      128.09     13.29 o 
   7   1  24        2.22       -5.07      8.94 o 
   0   2  24       98.44      112.42     12.32 o 
   1   2  24        2.53       -2.22      4.83 o 
   2   2  24        6.75        0.98      5.63 o 
   3   2  24        0.15       10.35      6.07 o 
   4   2  24        5.57      -10.60      7.07 o 
   5   2  24      178.22      184.66     17.85 o 
   6   2  24       75.39       68.88     11.44 o 
   7   2  24       15.96       19.26     10.13 o 
   1   3  24       41.47       36.98      7.28 o 
   2   3  24       98.01       89.43     10.02 o 
   3   3  24       40.00       51.02      8.52 o 
   4   3  24       54.87       54.72     10.00 o 
   5   3  24       27.00       28.78      9.21 o 
   6   3  24        2.17        1.89      8.68 o 
   0   4  24       55.45       49.22     10.52 o 
   1   4  24        0.84        0.29      5.93 o 
   2   4  24        0.10       -3.27      6.03 o 
   3   4  24       53.78       63.99      8.81 o 
   4   4  24        9.85       15.83      8.84 o 
   5   4  24       62.64       53.12     10.40 o 
   6   4  24        2.92       -8.83      8.63 o 
   1   5  24      144.23      135.05     10.79 o 
   2   5  24       94.30      119.83      9.85 o 
   3   5  24        8.89        9.85      6.55 o 
   4   5  24      101.24       93.94     10.41 o 
   5   5  24        2.63       10.93      8.38 o 
   6   5  24       25.68       16.36     10.26 o 
   0   6  24       60.02       49.59     11.31 o 
   1   6  24       68.26       83.37      9.40 o 
   2   6  24       23.62       16.92      7.03 o 
   3   6  24        9.35       13.69      8.19 o 
   4   6  24       95.17       72.98     10.09 o 
   5   6  24        0.25        2.91      9.05 o 
   1   7  24      427.42      393.06     17.08 o 
   2   7  24        7.21       24.63      8.21 o 
   3   7  24       10.00        8.81      7.56 o 
   4   7  24       37.08       37.05     10.97 o 
   0   8  24      110.95      110.50     15.17 o 
   1   8  24       47.08       53.75      9.01 o 
   2   8  24        1.37      -11.16      7.44 o 
   3   8  24        1.98        0.00      8.24 o 
   1   1  25       87.84       87.82      9.35 o 
   2   1  25      185.95      203.87     11.12 o 
   3   1  25        0.40       -6.08      5.37 o 
   4   1  25       15.43       35.23      8.91 o 
   5   1  25       27.79       23.34      9.27 o 
   6   1  25       14.95       15.41      9.11 o 
   7   1  25        0.70       -8.44      9.86 o 
   0   2  25        1.12        0.27      7.49 o 
   1   2  25       65.76       48.63     12.55 o 
   2   2  25       68.91       72.27      8.04 o 
   3   2  25        6.43        4.67      6.31 o 
   4   2  25      146.56      193.96     14.15 o 
   5   2  25       45.50       48.39     10.32 o 
   6   2  25       19.02        6.72      9.03 o 
   1   3  25      418.70      440.31     16.97 o 
   2   3  25      251.49      279.32     13.03 o 
   3   3  25      228.94      252.02     14.01 o 
   4   3  25       14.32        5.65      9.19 o 
   5   3  25      127.87      153.42     14.07 o 
   6   3  25        0.18       -5.14      8.68 o 
   0   4  25       12.03        6.39      9.11 o 
   1   4  25       67.29       52.96      8.33 o 
   2   4  25        1.35       -2.68      6.26 o 
   3   4  25      243.37      227.87     14.90 o 
   4   4  25      125.92      119.41     13.29 o 
   5   4  25       37.05       10.76      9.05 o 
   6   4  25        1.51       -4.92      9.46 o 
   1   5  25       27.09       17.49      6.60 o 
   2   5  25        0.03       -5.28      5.99 o 
   3   5  25        2.20        5.84      6.41 o 
   4   5  25       78.60       78.61     10.16 o 
   5   5  25       90.25       78.87     12.05 o 
   0   6  25       27.31       18.32      9.94 o 
   1   6  25        9.33       -0.57      6.47 o 
   2   6  25        2.53        7.81      6.74 o 
   3   6  25       77.33       72.03     12.20 o 
   4   6  25       28.75       43.79      9.34 o 
   5   6  25        4.70        0.26      9.33 o 
   1   7  25        4.29        1.94      6.90 o 
   2   7  25        7.11       10.15      7.87 o 
   3   7  25        0.40       -1.14      8.54 o 
   4   7  25      137.61      181.22     15.50 o 
   0   8  25      113.00       63.24     14.10 o 
   1   8  25       31.12       28.19     11.16 o 
   2   8  25        0.49       -0.39      8.51 o 
   0   0  26      335.57      334.34     26.92 o 
   1   0  26        0.39        4.71      6.48 o 
   2   0  26     1210.89     1296.77     37.62 o 
   3   0  26       99.68      110.73     12.15 o 
   4   0  26        9.70       -4.55      8.00 o 
   5   0  26      309.18      290.99     25.10 o 
   6   0  26        2.83        5.57     12.91 o 
   1   1  26      387.32      383.84     23.65 o 
   2   1  26       73.01       72.01      8.09 o 
   3   1  26       15.17       11.57      6.46 o 
   4   1  26      277.19      304.42     17.39 o 
   5   1  26      189.87      192.75     14.79 o 
   6   1  26        4.58       -6.20      8.59 o 
   0   2  26        9.99      -10.76     12.87 o 
   1   2  26       37.02       34.04      6.91 o 
   2   2  26      217.61      224.74     11.91 o 
   3   2  26       75.55       82.36      9.71 o 
   4   2  26        0.52        4.19      7.98 o 
   5   2  26       68.44       50.65     10.31 o 
   6   2  26        2.31       -3.38      9.02 o 
   1   3  26       40.84       37.49      7.86 o 
   2   3  26       87.51       79.97     10.39 o 
   3   3  26       89.82       94.51      9.85 o 
   4   3  26        4.52       -2.36     10.42 o 
   5   3  26       41.60       39.50      9.95 o 
   6   3  26       42.31       32.80     10.80 o 
   0   4  26        0.74       -3.09      8.69 o 
   1   4  26       39.68       25.19      7.11 o 
   2   4  26        5.72        3.96      6.84 o 
   3   4  26      342.77      362.39     18.49 o 
   4   4  26        6.14        9.00      8.42 o 
   5   4  26       26.72       22.53      9.82 o 
   1   5  26        8.45       11.41      6.70 o 
   2   5  26        6.67        3.46      7.60 o 
   3   5  26       42.39       70.74     10.54 o 
   4   5  26        1.75       -6.31      7.90 o 
   5   5  26        3.95       -9.70      8.25 o 
   0   6  26       80.49      102.07     14.98 o 
   1   6  26        0.01       -9.20      6.13 o 
   2   6  26       25.22       21.62      8.59 o 
   3   6  26        3.37       16.04      8.66 o 
   4   6  26       51.98       43.48     10.64 o 
   1   7  26      312.15      247.50     14.49 o 
   2   7  26       43.25       36.70      8.89 o 
   3   7  26        0.14       -1.52      8.40 o 
   0   8  26        2.95       10.25     11.23 o 
   1   8  26       22.01       16.45      8.23 o 
   1   1  27        0.05        0.77      5.22 o 
   2   1  27       12.38       14.73      5.86 o 
   3   1  27      133.26      155.29     11.76 o 
   4   1  27        0.44        3.84      8.00 o 
   5   1  27      261.57      296.06     18.14 o 
   6   1  27        8.09        8.15      9.84 o 
   0   2  27        3.04        0.03      9.77 o 
   1   2  27        1.54        3.56      6.30 o 
   2   2  27        9.22       -1.00      6.59 o 
   3   2  27      213.02      288.14     17.01 o 
   4   2  27        9.50       21.22      8.75 o 
   5   2  27      101.16      147.87     14.12 o 
   6   2  27       20.06       30.83     10.76 o 
   1   3  27      111.47      112.21     12.25 o 
   2   3  27       23.19       16.25      7.54 o 
   3   3  27        0.85        1.85      6.42 o 
   4   3  27        5.69        6.86      8.67 o 
   5   3  27      223.50      234.12     16.98 o 
   0   4  27      106.61      117.31     14.04 o 
   1   4  27        0.42       -6.28      7.01 o 
   2   4  27      183.42      204.15     13.43 o 
   3   4  27        0.04        4.72      7.71 o 
   4   4  27       94.72      128.18     13.27 o 
   5   4  27        0.50        0.24      8.89 o 
   1   5  27       18.23        8.68      7.27 o 
   2   5  27       15.86        6.30      7.95 o 
   3   5  27        1.28       -1.59      8.03 o 
   4   5  27        1.32        9.79      8.77 o 
   0   6  27        2.23        2.40      9.76 o 
   1   6  27       20.74       10.92      7.49 o 
   2   6  27      118.93       95.73     16.11 o 
   3   6  27      283.50      274.87     17.92 o 
   4   6  27       47.47       48.09     12.69 o 
   1   7  27       26.46       31.21      8.40 o 
   2   7  27       24.00       28.02     11.00 o 
   0   0  28        1.81       -9.90     15.31 o 
   1   0  28        0.15       -5.40     12.10 o 
   2   0  28       33.58       85.70     14.50 o 
   3   0  28      110.70       58.52     17.83 o 
   4   0  28      140.79      125.30     22.89 o 
   5   0  28       21.94      -10.33     14.60 o 
   6   0  28       27.62       19.01     18.71 o 
   1   1  28        6.87        2.61      7.41 o 
   2   1  28      398.15      381.65     17.62 o 
   3   1  28       52.60       76.17      9.67 o 
   4   1  28      454.14      431.20     20.83 o 
   5   1  28       28.15       12.23      9.42 o 
   6   1  28       38.66       63.97     13.69 o 
   0   2  28       30.60       21.89     16.91 o 
   1   2  28        3.00        2.31      6.46 o 
   2   2  28       42.47       38.76      8.93 o 
   3   2  28      256.42      286.14     16.70 o 
   4   2  28        6.13        5.68      8.45 o 
   5   2  28       11.27        0.09      9.02 o 
   1   3  28       73.70       92.40     10.61 o 
   2   3  28       24.12       28.62      8.08 o 
   3   3  28        2.76       -5.17      7.41 o 
   4   3  28      161.15      166.67     14.29 o 
   5   3  28       12.87       13.59      9.93 o 
   0   4  28        1.91       -0.45      8.76 o 
   1   4  28        3.86        6.91      7.12 o 
   2   4  28        7.89        6.31      7.04 o 
   3   4  28      167.17      182.02     18.84 o 
   4   4  28       46.95       62.63     11.34 o 
   5   4  28        4.18       -1.19      9.34 o 
   1   5  28       33.46       48.54      9.55 o 
   2   5  28        6.91        6.37      8.17 o 
   3   5  28       74.91       72.51     11.42 o 
   4   5  28       94.81       98.43     14.65 o 
   0   6  28        9.74        5.38     10.44 o 
   1   6  28       15.47       -0.65      7.29 o 
   2   6  28      142.56      132.81     14.59 o 
   3   6  28        4.87       -2.30      8.80 o 
   1   7  28       36.69       54.75      9.56 o 
   1   1  29        1.09       -1.59      6.59 o 
   2   1  29        1.73        2.16      5.76 o 
   3   1  29       47.82       37.62      8.18 o 
   4   1  29        4.86        2.79      9.24 o 
   5   1  29        3.34       -0.35     12.10 o 
   0   2  29       44.18       31.12     12.05 o 
   1   2  29       42.79       55.22      9.73 o 
   2   2  29       10.42       -9.40      6.47 o 
   3   2  29       81.38      110.62     12.07 o 
   4   2  29       34.99       48.33     10.49 o 
   5   2  29       37.35       10.82      9.80 o 
   1   3  29        8.70        3.63      6.67 o 
   2   3  29       31.98       22.07      8.11 o 
   3   3  29       31.56       45.51     10.01 o 
   4   3  29       17.87       23.33      9.73 o 
   5   3  29       17.73       16.04     10.25 o 
   0   4  29      208.98      209.11     30.82 o 
   1   4  29      101.38      103.48     11.04 o 
   2   4  29       18.50       18.06      8.02 o 
   3   4  29       12.16       10.87      8.81 o 
   4   4  29        3.89        9.76     10.55 o 
   1   5  29       21.53        2.69      7.78 o 
   2   5  29      109.87      120.95     12.78 o 
   3   5  29       21.68       12.27      9.14 o 
   4   5  29       29.71       28.72     11.86 o 
   0   6  29       35.56       40.92     19.25 o 
   1   6  29       41.07       42.57     11.91 o 
   2   6  29       16.66        4.27     10.32 o 
   0   0  30       30.35       18.91     21.61 o 
   1   0  30        2.88        5.97     12.69 o 
   2   0  30      279.44      287.35     29.27 o 
   3   0  30      100.74      123.35     23.23 o 
   4   0  30       32.89       53.18     19.35 o 
   5   0  30      183.79      239.39     30.83 o 
   1   1  30        4.15       15.41      9.59 o 
   2   1  30       28.94       12.07     10.36 o 
   3   1  30      502.20      502.17     32.39 o 
   4   1  30       21.97        6.13     11.51 o 
   5   1  30       88.00       81.43     16.36 o 
   0   2  30      120.47      117.20     22.74 o 
   1   2  30       32.31       21.00     10.04 o 
   2   2  30       34.11       35.51      8.47 o 
   3   2  30        2.55       10.62      8.62 o 
   4   2  30      124.52      131.39     13.54 o 
   5   2  30        3.79       -3.03      9.85 o 
   1   3  30        1.73      -10.07      6.85 o 
   2   3  30        0.00       -4.95      7.17 o 
   3   3  30        1.14        8.10      8.49 o 
   4   3  30        0.27        3.00      9.90 o 
   0   4  30       49.17       48.54     15.69 o 
   1   4  30      140.58      139.14     12.58 o 
   2   4  30       13.97       16.36      9.65 o 
   3   4  30        0.48       -3.76      8.30 o 
   4   4  30       17.96       19.83     11.16 o 
   1   5  30       27.74       20.25      9.55 o 
   2   5  30        0.30        1.56      9.32 o 
   3   5  30        1.09        2.57      8.96 o 
   0   6  30      206.56      187.97     21.70 o 
   1   6  30       70.06       44.32      9.99 o 
   2   6  30       53.62       38.50     10.90 o 
   1   1  31        2.91        1.75      9.62 o 
   2   1  31        0.62       -1.07     10.14 o 
   3   1  31        4.01       -2.94     12.18 o 
   4   1  31        3.31        5.93     14.04 o 
   0   2  31       32.92       18.15     11.91 o 
   1   2  31       32.96        6.75      7.92 o 
   2   2  31       26.07       37.18     12.72 o 
   3   2  31      103.83      110.10     13.67 o 
   4   2  31        0.04       -3.07     10.06 o 
   1   3  31        0.12        8.16      8.31 o 
   2   3  31       18.13       11.43      8.63 o 
   3   3  31        5.18       12.23      8.76 o 
   4   3  31        0.25      -10.62     10.52 o 
   0   4  31       11.64        4.00     11.79 o 
   1   4  31       21.01        5.21      8.61 o 
   2   4  31       94.53      137.65     14.78 o 
   3   4  31       93.35      109.50     16.71 o 
   1   5  31        5.56       14.94      8.88 o 
   2   5  31       47.14       43.60     11.76 o 
   0   0  32       86.74      129.65     32.41 o 
   1   0  32      122.69      163.82     45.02 o 
   2   0  32       10.64       17.93     15.59 o 
   3   0  32      449.17      564.54     63.93 o 
   4   0  32       52.07       31.94     19.81 o 
   1   1  32       16.90        5.82     10.00 o 
   2   1  32       11.88       16.47     12.09 o 
   3   1  32       51.06       23.77     17.94 o 
   4   1  32       13.71       27.55     16.64 o 
   0   2  32       43.54       26.95     14.47 o 
   1   2  32        6.30        6.40      9.53 o 
   2   2  32      172.23      215.42     19.36 o 
   3   2  32       25.39       17.94     14.03 o 
   4   2  32        7.71        7.14     14.64 o 
   1   3  32        3.91       11.97      8.48 o 
   2   3  32       26.82       29.90     10.51 o 
   3   3  32       13.91       12.54     10.67 o 
   0   4  32       32.20       31.52     14.55 o 
   1   4  32       23.03       24.29      9.66 o 
   2   4  32        0.85        6.23      8.89 o 
   1   5  32       39.92       33.48     10.46 o 
   1   1  33        0.53        3.30     10.22 o 
   2   1  33        0.12       -9.22      9.79 o 
   3   1  33       30.83       30.02     17.50 o 
   0   2  33        1.55        8.73     14.60 o 
   1   2  33        4.82        3.98     11.07 o 
   2   2  33        1.41        4.55     11.50 o 
   3   2  33        0.35       -3.17     15.88 o 
   1   3  33        8.86        8.91      9.22 o 
   2   3  33        0.87       -9.43      9.13 o 
   0   4  33       25.06       24.66     14.96 o 
   1   4  33        8.64        3.64      9.73 o 
   0   0  34      119.62      144.96     35.11 o 
   1   0  34      344.82      397.75     77.43 o 
   2   0  34      131.70      146.48     27.01 o 
   3   0  34       12.07       19.81     24.31 o 
   1   1  34        0.04        8.37     10.49 o 
   2   1  34       19.73       35.73     11.97 o 
   0   2  34      104.21      110.62     25.66 o 
   1   2  34       55.37       53.90     13.51 o 
   2   2  34        2.31        6.44     18.22 o 
   1   3  34        2.65       11.74      9.06 o 
   1   1  35        6.41       -1.35     11.17 o 
   0   2  35        2.96       18.91     23.41 o 
   1   2  35       11.33        6.24     11.51 o 
                                                 
